# Supplementary material for: Green and efficient three-component synthesis of 4H-pyran catalysed by CuFe2O4@starch as a magnetically recyclable bionanocatalyst
Source: R Soc Open Sci. 2020 Jul 1;7(7):200385. doi: 10.1098/rsos.200385 (PMC7428224; doi:10.1098/rsos.200385)
Supplement: Prof A.Maleki_Figure 2_ESM [file rsos200385supp2.xlsx]

## Sheet: Sheet1
##YUNITS=%T			##YUNITS=%T
401.166	89.3764		401.166	90.1659
405.023	88.7061		405.023	90.1657
408.881	87.7475		408.881	90.1655
412.738	87.9601		412.738	90.1654
416.596	87.97		416.596	85.1924
420.453	89.3418		420.453	84.9778
424.31	88.1478		424.31	85.595
428.168	87.7659		428.168	85.9387
432.025	87.16		432.025	86.8125
435.882	88.1758		435.882	87.3883
439.74	87.6996		439.74	88.6047
443.597	88.4109		443.597	90.1641
447.455	88.5084		447.455	90.1185
451.312	89.3851		451.312	89.2497
455.169	89.3857		455.169	88.7953
459.027	89.6729		459.027	87.3126
462.884	88.5184		462.884	85.8409
466.741	87.2421		466.741	84.7607
470.599	86.124		470.599	84.0367
474.456	85.1795		474.456	83.8345
478.313	83.8977		478.313	83.7598
482.171	82.9676		482.171	83.9182
486.028	81.8912		486.028	84.1938
489.886	81.3145		489.886	84.4491
493.743	80.2015		493.743	85.1274
497.6	79.627		497.6	85.7153
501.458	78.4128		501.458	86.3772
505.315	77.2119		505.315	86.8226
509.172	75.7622		509.172	87.5183
513.03	74.3887		513.03	88.1084
516.887	72.5248		516.887	88.4232
520.744	71.6326		520.744	89.0612
524.602	70.7589		524.602	89.3615
528.459	71.1605		528.459	89.4951
532.317	71.4304		532.317	89.8638
536.174	72.5902		536.174	89.8971
540.031	73.3117		540.031	90.0785
543.889	74.184		543.889	90.2664
547.746	74.0733		547.746	90.1599
551.603	73.3671		551.603	90.1613
555.461	71.9037		555.461	89.8295
559.318	70.3719		559.318	89.675
563.175	68.0255		563.175	89.308
567.033	66.1968		567.033	88.6214
570.89	64.3589		570.89	87.6299
574.748	63.5181		574.748	86.8907
578.605	63.2906		578.605	85.7185
582.462	63.9448		582.462	84.6269
586.32	64.8606		586.32	83.48
590.177	65.8961		590.177	82.413
594.034	66.5084		594.034	81.4241
597.892	67.1138		597.892	80.5439
601.749	66.8712		601.749	79.6318
605.607	66.5525		605.607	78.9746
609.464	66.4359		609.464	78.2626
613.321	66.7167		613.321	77.5687
617.179	67.4634		617.179	77.071
621.036	68.664		621.036	76.6899
624.893	69.8233		624.893	76.7048
628.751	70.9296		628.751	76.9522
632.608	71.8492		632.608	77.4468
636.465	72.5281		636.465	78.1602
640.323	72.4596		640.323	79.0098
644.18	72.1287		644.18	80.0304
648.038	71.9945		648.038	81.2913
651.895	72.0887		651.895	82.5041
655.752	72.1434		655.752	83.7028
659.61	72.3793		659.61	84.952
663.467	72.4343		663.467	85.903
667.324	72.6532		667.324	86.6638
671.182	72.632		671.182	87.3062
675.039	72.6489		675.039	87.7288
678.896	72.4715		678.896	88.0875
682.754	72.372		682.754	88.441
686.611	72.4746		686.611	88.6625
690.469	72.4351		690.469	88.8693
694.326	71.8238		694.326	88.9998
698.183	71.3363		698.183	89.2315
702.041	70.6853		702.041	89.4251
705.898	70.1341		705.898	89.4234
709.755	69.9585		709.755	89.5775
713.613	70.7077		713.613	89.7561
717.47	71.7788		717.47	89.8286
721.328	73.4811		721.328	89.8636
725.185	75.308		725.185	89.9997
729.042	77.0985		729.042	90.133
732.9	78.4451		732.9	90.2086
736.757	79.1795		736.757	90.2025
740.614	78.8166		740.614	90.1521
744.472	77.5933		744.472	90.0422
748.329	75.7947		748.329	89.7905
752.186	73.6948		752.186	89.663
756.044	71.5547		756.044	89.6224
759.901	70.1354		759.901	89.6332
763.759	69.5196		763.759	89.6113
767.616	70.078		767.616	89.6816
771.473	71.5393		771.473	89.7051
775.331	73.5022		775.331	89.7561
779.188	75.6837		779.188	89.7638
783.045	77.7965		783.045	89.8914
786.903	79.7709		786.903	89.9599
790.76	81.6717		790.76	90.0461
794.617	83.3948		794.617	90.0423
798.475	84.9471		798.475	90.0575
802.332	86.4056		802.332	90.0541
806.19	87.7426		806.19	89.999
810.047	88.7414		810.047	89.9108
813.904	89.4477		813.904	89.9239
817.762	89.4484		817.762	89.9223
821.619	89.2643		821.619	89.9839
825.476	88.4949		825.476	90.0205
829.334	87.1016		829.334	90.1284
833.191	85.1618		833.191	90.1906
837.049	83.1114		837.049	90.1362
840.906	81.1849		840.906	90.148
844.763	79.5675		844.763	90.1274
848.621	78.5905		848.621	90.0963
852.478	78.5064		852.478	90.0412
856.335	79.1945		856.335	90.0313
860.193	80.8988		860.193	90.0084
864.05	83.1917		864.05	89.9434
867.907	85.7212		867.907	89.8405
871.765	87.9645		871.765	89.8206
875.622	89.3359		875.622	89.7437
879.48	89.4591		879.48	89.7216
883.337	89.9222		883.337	89.6553
887.194	89.4604		887.194	89.6248
891.052	86.9928		891.052	89.6724
894.909	84.4846		894.909	89.6578
898.766	82.1681		898.766	89.6537
902.624	79.8582		902.624	89.6943
906.481	77.7409		906.481	89.6693
910.338	75.3693		910.338	89.6192
914.196	72.888		914.196	89.4837
918.053	70.4861		918.053	89.3753
921.911	68.7404		921.911	89.3159
925.768	67.8196		925.768	89.1573
929.625	68.248		929.625	89.0651
933.483	69.6742		933.483	89.027
937.34	71.5747		937.34	89.0126
941.197	73.1565		941.197	89.0073
945.055	73.9936		945.055	88.9992
948.912	73.4872		948.912	89.0119
952.77	71.7151		952.77	89.0008
956.627	68.371		956.627	88.9509
960.484	63.9886		960.484	88.9257
964.342	58.8085		964.342	88.8202
968.199	53.5353		968.199	88.6744
972.056	48.3394		972.056	88.5151
975.914	43.6577		975.914	88.3278
979.771	39.4652		979.771	88.139
983.628	36.1033		983.628	87.9602
987.486	33.6201		987.486	87.7655
991.343	32.0921		991.343	87.5147
995.201	31.1402		995.201	87.3097
999.058	30.7157		999.058	87.1334
1002.92	30.2501		1002.92	86.9796
1006.77	29.8602		1006.77	86.8372
1010.63	29.3733		1010.63	86.7509
1014.49	29.098		1014.49	86.7161
1018.34	28.8067		1018.34	86.6794
1022.2	28.8455		1022.2	86.6476
1026.06	28.9123		1026.06	86.6796
1029.92	29.3344		1029.92	86.648
1033.77	29.765		1033.77	86.6339
1037.63	30.3493		1037.63	86.6398
1041.49	30.8384		1041.49	86.5824
1045.35	31.5135		1045.35	86.5423
1049.2	32.2882		1049.2	86.5124
1053.06	33.8071		1053.06	86.462
1056.92	35.6423		1056.92	86.4661
1060.78	37.391		1060.78	86.4269
1064.63	38.4099		1064.63	86.3718
1068.49	38.9542		1068.49	86.3234
1072.35	38.7482		1072.35	86.2205
1076.21	38.3015		1076.21	86.0946
1080.06	37.6724		1080.06	85.998
1083.92	37.3063		1083.92	85.9564
1087.78	37.3649		1087.78	86.0596
1091.63	38.3505		1091.63	86.181
1095.49	39.6175		1095.49	86.2541
1099.35	40.9535		1099.35	86.3324
1103.21	41.9987		1103.21	86.385
1107.06	42.977		1107.06	86.4006
1110.92	43.7321		1110.92	86.399
1114.78	44.6063		1114.78	86.4109
1118.64	45.5951		1118.64	86.4368
1122.49	46.8068		1122.49	86.5069
1126.35	47.7618		1126.35	86.4669
1130.21	48.3754		1130.21	86.497
1134.07	48.2275		1134.07	86.5003
1137.92	47.6268		1137.92	86.4487
1141.78	46.2622		1141.78	86.3919
1145.64	44.6878		1145.64	86.3802
1149.5	42.9106		1149.5	86.3327
1153.35	41.6691		1153.35	86.3822
1157.21	41.3515		1157.21	86.4378
1161.07	42.5273		1161.07	86.6003
1164.92	44.938		1164.92	86.7336
1168.78	48.7041		1168.78	86.801
1172.64	53.3216		1172.64	86.8909
1176.5	58.6516		1176.5	86.9274
1180.35	63.7714		1180.35	86.8979
1184.21	68.3928		1184.21	86.8338
1188.07	71.7706		1188.07	86.7861
1191.93	74.1393		1191.93	86.7502
1195.78	75.3811		1195.78	86.7534
1199.64	76.1446		1199.64	86.7277
1203.5	76.5853		1203.5	86.7844
1207.36	77.2793		1207.36	86.8838
1211.21	78.1295		1211.21	87.0057
1215.07	79.2951		1215.07	87.1017
1218.93	80.2734		1218.93	87.1928
1222.79	81.0707		1222.79	87.2584
1226.64	81.393		1226.64	87.3066
1230.5	81.4835		1230.5	87.3439
1234.36	81.2105		1234.36	87.2892
1238.21	81.0721		1238.21	87.2864
1242.07	81.0788		1242.07	87.3131
1245.93	81.4554		1245.93	87.3443
1249.79	81.9838		1249.79	87.3433
1253.64	82.8587		1253.64	87.3982
1257.5	83.7797		1257.5	87.4153
1261.36	84.9592		1261.36	87.4952
1265.22	86.0801		1265.22	87.5323
1269.07	87.2358		1269.07	87.6412
1272.93	88.1635		1272.93	87.7725
1276.79	89.0307		1276.79	87.9037
1280.65	89.4216		1280.65	88.0478
1284.5	89.5291		1284.5	88.2028
1288.36	88.5865		1288.36	88.2586
1292.22	87.5656		1292.22	88.3247
1296.08	86.3921		1296.08	88.3493
1299.93	85.4127		1299.93	88.3814
1303.79	84.3172		1303.79	88.3628
1307.65	83.3803		1307.65	88.3215
1311.5	82.3533		1311.5	88.306
1315.36	81.3016		1315.36	88.315
1319.22	79.9263		1319.22	88.381
1323.08	78.2734		1323.08	88.4704
1326.93	76.357		1326.93	88.361
1330.79	74.7615		1330.79	88.3762
1334.65	73.2837		1334.65	88.3693
1338.51	72.161		1338.51	88.4634
1342.36	71.1409		1342.36	88.6004
1346.22	70.2917		1346.22	88.79
1350.08	69.2402		1350.08	88.8678
1353.94	68.1391		1353.94	89.0443
1357.79	66.753		1357.79	88.9183
1361.65	65.284		1361.65	88.9446
1365.51	64.1891		1365.51	88.8855
1369.37	64.0345		1369.37	89.0594
1373.22	64.1423		1373.22	89.5559
1377.08	64.9889		1377.08	90.1263
1380.94	65.8309		1380.94	90.2941
1384.79	66.7556		1384.79	90.4268
1388.65	67.2776		1388.65	90.3029
1392.51	67.5207		1392.51	90.1612
1396.37	67.1109		1396.37	89.8737
1400.22	66.5503		1400.22	89.855
1404.08	65.6654		1404.08	89.8633
1407.94	64.9914		1407.94	89.8956
1411.8	64.159		1411.8	89.7057
1415.65	63.8024		1415.65	89.549
1419.51	63.2446		1419.51	89.5195
1423.37	63.1885		1423.37	89.3776
1427.23	63.2642		1427.23	89.496
1431.08	63.6922		1431.08	89.6447
1434.94	63.9896		1434.94	89.5558
1438.8	64.5056		1438.8	89.7596
1442.66	64.2786		1442.66	89.346
1446.51	64.1231		1446.51	89.395
1450.37	63.7529		1450.37	89.3086
1454.23	63.6511		1454.23	89.3196
1458.08	63.428		1458.08	89.3822
1461.94	63.8735		1461.94	89.3986
1465.8	65.0847		1465.8	89.4885
1469.66	67.244		1469.66	89.7799
1473.51	69.5494		1473.51	89.4481
1477.37	72.2461		1477.37	89.54
1481.23	74.8322		1481.23	89.5113
1485.09	77.3369		1485.09	89.6309
1488.94	80.0576		1488.94	89.7427
1492.8	81.8587		1492.8	89.3535
1496.66	83.3293		1496.66	89.3619
1500.52	84.4574		1500.52	89.388
1504.37	85.7176		1504.37	89.1936
1508.23	86.6083		1508.23	88.8183
1512.09	87.0685		1512.09	88.7885
1515.94	87.4804		1515.94	88.8895
1519.8	88.0629		1519.8	89.2517
1523.66	88.6992		1523.66	89.1015
1527.52	89.4491		1527.52	89.0611
1531.37	89.3976		1531.37	89.2262
1535.23	89.7043		1535.23	89.3305
1539.09	89.8164		1539.09	89.485
1542.95	90.0286		1542.95	89.6106
1546.8	89.7808		1546.8	89.6042
1550.66	89.8416		1550.66	89.9582
1554.52	89.6533		1554.52	89.9037
1558.38	89.8642		1558.38	89.7988
1562.23	89.8505		1562.23	89.8622
1566.09	89.5778		1566.09	90.1187
1569.95	89.2249		1569.95	90.3926
1573.81	88.9359		1573.81	90.3163
1577.66	88.3565		1577.66	90.0938
1581.52	87.5459		1581.52	90.1006
1585.38	86.3506		1585.38	89.7038
1589.23	85.3578		1589.23	89.408
1593.09	83.9202		1593.09	88.6816
1596.95	82.8837		1596.95	88.2162
1600.81	81.4358		1600.81	86.5862
1604.66	80.0273		1604.66	83.4099
1608.52	78.2788		1608.52	78.9233
1612.38	76.562		1612.38	75.131
1616.24	74.6019		1616.24	73.298
1620.09	72.5826		1620.09	73.7276
1623.95	70.3275		1623.95	74.7325
1627.81	68.458		1627.81	76.3974
1631.67	66.6307		1631.67	76.7158
1635.52	65.4701		1635.52	76.9101
1639.38	64.5534		1639.38	76.1481
1643.24	64.0336		1643.24	77.5491
1647.1	63.7522		1647.1	80.0879
1650.95	63.7739		1650.95	83.4786
1654.81	64.1278		1654.81	85.5286
1658.67	64.685		1658.67	86.7939
1662.52	65.5987		1662.52	86.9334
1666.38	66.7094		1666.38	87.6011
1670.24	67.9939		1670.24	86.8938
1674.1	69.3678		1674.1	87.6583
1677.95	71.2934		1677.95	87.8472
1681.81	73.128		1681.81	88.2716
1685.67	75.3202		1685.67	88.0207
1689.53	77.2386		1689.53	88.2558
1693.38	79.3426		1693.38	88.3319
1697.24	81.1817		1697.24	88.8079
1701.1	82.8524		1701.1	88.3615
1704.96	83.8358		1704.96	88.7036
1708.81	84.7871		1708.81	88.933
1712.67	85.3568		1712.67	89.2982
1716.53	86.1541		1716.53	89.2142
1720.39	86.4848		1720.39	89.381
1724.24	87.1926		1724.24	89.3867
1728.1	87.4074		1728.1	89.7442
1731.96	87.8575		1731.96	89.5496
1735.81	87.8323		1735.81	89.328
1739.67	88.0251		1739.67	89.3565
1743.53	88.019		1743.53	89.4914
1747.39	88.3894		1747.39	89.3209
1751.24	88.6284		1751.24	89.2668
1755.1	88.9747		1755.1	89.2639
1758.96	89.1396		1758.96	89.1264
1762.82	89.5195		1762.82	89.2077
1766.67	89.5226		1766.67	89.0401
1770.53	89.6594		1770.53	89.1657
1774.39	89.5384		1774.39	89.3175
1778.25	89.6741		1778.25	89.209
1782.1	89.6234		1782.1	89.5014
1785.96	89.6742		1785.96	89.418
1789.82	89.6716		1789.82	89.3875
1793.68	89.7605		1793.68	89.6238
1797.53	89.6407		1797.53	89.6367
1801.39	89.7111		1801.39	89.7853
1805.25	89.6192		1805.25	89.8932
1809.1	89.8884		1809.1	89.8039
1812.96	89.9596		1812.96	89.8211
1816.82	90.0769		1816.82	89.6397
1820.68	90.0568		1820.68	89.6306
1824.53	90.1031		1824.53	89.6799
1828.39	90.0681		1828.39	89.6195
1832.25	89.971		1832.25	89.6349
1836.11	89.8088		1836.11	89.7538
1839.96	89.849		1839.96	89.894
1843.82	89.774		1843.82	89.9987
1847.68	89.883		1847.68	90.1073
1851.54	89.7929		1851.54	90.2754
1855.39	89.7357		1855.39	90.1532
1859.25	89.6806		1859.25	90.1148
1863.11	89.7157		1863.11	90.0438
1866.97	89.6299		1866.97	90.1089
1870.82	89.6396		1870.82	90.148
1874.68	89.6375		1874.68	90.1903
1878.54	89.7227		1878.54	90.1739
1882.39	89.7028		1882.39	90.1779
1886.25	89.8397		1886.25	89.939
1890.11	89.7964		1890.11	90.0755
1893.97	89.7267		1893.97	90.0341
1897.82	89.7175		1897.82	90.0919
1901.68	89.7522		1901.68	90.1363
1905.54	89.713		1905.54	90.1446
1909.4	89.6935		1909.4	90.0568
1913.25	89.624		1913.25	90.1047
1917.11	89.5916		1917.11	90.1175
1920.97	89.5854		1920.97	90.172
1924.83	89.6552		1924.83	90.1636
1928.68	89.5883		1928.68	90.1265
1932.54	89.5521		1932.54	90.0866
1936.4	89.5533		1936.4	90.0747
1940.26	89.6026		1940.26	89.9453
1944.11	89.5475		1944.11	89.9092
1947.97	89.597		1947.97	89.8452
1951.83	89.5676		1951.83	89.7829
1955.68	89.6347		1955.68	89.7505
1959.54	89.6798		1959.54	89.6543
1963.4	89.7332		1963.4	89.6307
1967.26	89.7014		1967.26	89.6618
1971.11	89.7621		1971.11	89.6659
1974.97	89.7493		1974.97	89.6762
1978.83	89.7024		1978.83	89.582
1982.69	89.654		1982.69	89.5141
1986.54	89.6506		1986.54	89.3593
1990.4	89.5494		1990.4	89.2265
1994.26	89.5118		1994.26	89.0498
1998.12	89.4024		1998.12	88.8562
2001.97	89.2804		2001.97	88.6128
2005.83	89.1112		2005.83	88.316
2009.69	88.9472		2009.69	88.0197
2013.55	88.7319		2013.55	87.8407
2017.4	88.5222		2017.4	87.6581
2021.26	88.3239		2021.26	87.6176
2025.12	88.1655		2025.12	87.5817
2028.97	87.9702		2028.97	87.5783
2032.83	87.8201		2032.83	87.5649
2036.69	87.6706		2036.69	87.5973
2040.55	87.4849		2040.55	87.6503
2044.4	87.3538		2044.4	87.7411
2048.26	87.2345		2048.26	87.8433
2052.12	87.1398		2052.12	87.8839
2055.98	87.0814		2055.98	87.8281
2059.83	86.9984		2059.83	87.797
2063.69	86.9632		2063.69	87.7408
2067.55	86.9254		2067.55	87.6995
2071.41	86.9262		2071.41	87.6776
2075.26	86.8911		2075.26	87.7339
2079.12	86.8922		2079.12	87.7955
2082.98	86.8963		2082.98	87.8011
2086.84	86.9002		2086.84	87.8409
2090.69	86.9076		2090.69	87.8934
2094.55	86.9694		2094.55	87.9301
2098.41	86.9717		2098.41	87.9681
2102.26	86.9897		2102.26	88.0217
2106.12	87.0207		2106.12	88.0836
2109.98	87.0076		2109.98	88.1115
2113.84	86.9548		2113.84	88.1116
2117.69	86.9288		2117.69	88.1254
2121.55	86.8617		2121.55	88.1048
2125.41	86.8007		2125.41	88.0761
2129.27	86.7404		2129.27	88.0903
2133.12	86.7017		2133.12	88.0875
2136.98	86.6226		2136.98	88.1936
2140.84	86.6024		2140.84	88.2746
2144.7	86.597		2144.7	88.3596
2148.55	86.6143		2148.55	88.4557
2152.41	86.6436		2152.41	88.5349
2156.27	86.7018		2156.27	88.6129
2160.13	86.7455		2160.13	88.7138
2163.98	86.834		2163.98	88.784
2167.84	86.9163		2167.84	88.902
2171.7	86.9847		2171.7	88.9579
2175.55	86.9364		2175.55	89.0267
2179.41	86.8456		2179.41	89.0612
2183.27	86.7394		2183.27	89.0723
2187.13	86.7249		2187.13	89.0592
2190.98	86.7846		2190.98	89.0486
2194.84	86.9824		2194.84	89.047
2198.7	87.271		2198.7	89.0585
2202.56	87.7041		2202.56	89.0678
2206.41	88.1402		2206.41	89.1178
2210.27	88.5395		2210.27	89.1663
2214.13	88.7831		2214.13	89.2132
2217.99	88.9254		2217.99	89.2381
2221.84	88.999		2221.84	89.2729
2225.7	89.0536		2225.7	89.2704
2229.56	89.09		2229.56	89.2926
2233.42	89.2092		2233.42	89.2996
2237.27	89.3038		2237.27	89.3126
2241.13	89.4641		2241.13	89.3076
2244.99	89.5735		2244.99	89.2905
2248.84	89.6624		2248.84	89.2914
2252.7	89.7059		2252.7	89.3069
2256.56	89.7384		2256.56	89.2527
2260.42	89.7059		2260.42	89.2676
2264.27	89.683		2264.27	89.2591
2268.13	89.6443		2268.13	89.3259
2271.99	89.7		2271.99	89.3064
2275.85	89.6908		2275.85	89.3252
2279.7	89.7591		2279.7	89.332
2283.56	89.709		2283.56	89.3779
2287.42	89.6345		2287.42	89.2908
2291.28	89.4412		2291.28	89.2577
2295.13	89.1411		2295.13	89.0978
2298.99	88.8017		2298.99	89.049
2302.85	88.6267		2302.85	88.9157
2306.71	88.4155		2306.71	88.7649
2310.56	88.4783		2310.56	88.6491
2314.42	88.5023		2314.42	88.6771
2318.28	88.7743		2318.28	88.6773
2322.13	89.1544		2322.13	88.8099
2325.99	89.5425		2325.99	88.9505
2329.85	89.7101		2329.85	89.1376
2333.71	89.4542		2333.71	89.5913
2337.56	89.1008		2337.56	89.7227
2341.42	88.9025		2341.42	89.6293
2345.28	88.5975		2345.28	89.5313
2349.14	88.6378		2349.14	89.3735
2352.99	88.6311		2352.99	89.2855
2356.85	89.0194		2356.85	89.3503
2360.71	89.4883		2360.71	89.5417
2364.57	89.7018		2364.57	89.9849
2368.42	89.7121		2368.42	90.1429
2372.28	89.477		2372.28	90.0861
2376.14	89.3479		2376.14	90.0381
2380	89.3942		2380	89.9001
2383.85	89.4266		2383.85	89.7875
2387.71	89.633		2387.71	89.7352
2391.57	89.77		2391.57	89.7394
2395.42	90.0172		2395.42	89.7239
2399.28	90.061		2399.28	89.7929
2403.14	89.9415		2403.14	89.8232
2407	89.8054		2407	89.8418
2410.85	89.7241		2410.85	89.8564
2414.71	89.5918		2414.71	89.9315
2418.57	89.493		2418.57	89.9454
2422.43	89.3382		2422.43	89.9715
2426.28	89.1737		2426.28	89.9669
2430.14	88.9185		2430.14	89.9442
2434	88.7077		2434	89.8462
2437.86	88.493		2437.86	89.7329
2441.71	88.2827		2441.71	89.6708
2445.57	88.0203		2445.57	89.6678
2449.43	87.7891		2449.43	89.7045
2453.29	87.6009		2453.29	89.7598
2457.14	87.4725		2457.14	89.827
2461	87.3081		2461	89.8685
2464.86	87.18		2464.86	89.8404
2468.71	87.0109		2468.71	89.8008
2472.57	86.9149		2472.57	89.795
2476.43	86.7945		2476.43	89.7898
2480.29	86.6741		2480.29	89.8129
2484.14	86.541		2484.14	89.8337
2488	86.4047		2488	89.8411
2491.86	86.3051		2491.86	89.8651
2495.72	86.219		2495.72	89.8465
2499.57	86.0849		2499.57	89.7762
2503.43	86.0009		2503.43	89.7153
2507.29	85.8723		2507.29	89.6759
2511.15	85.8016		2511.15	89.6156
2515	85.6866		2515	89.5884
2518.86	85.6308		2518.86	89.518
2522.72	85.5321		2522.72	89.5166
2526.57	85.4444		2526.57	89.5289
2530.43	85.3721		2530.43	89.5501
2534.29	85.2691		2534.29	89.6201
2538.15	85.0948		2538.15	89.6868
2542	84.9229		2542	89.7001
2545.86	84.729		2545.86	89.7468
2549.72	84.5593		2549.72	89.74
2553.58	84.3605		2553.58	89.7123
2557.43	84.1897		2557.43	89.6676
2561.29	84.0044		2561.29	89.6249
2565.15	83.8308		2565.15	89.6319
2569.01	83.6506		2569.01	89.6385
2572.86	83.4817		2572.86	89.5925
2576.72	83.2938		2576.72	89.5805
2580.58	83.1695		2580.58	89.5734
2584.44	83.0736		2584.44	89.5593
2588.29	82.9565		2588.29	89.5508
2592.15	82.865		2592.15	89.544
2596.01	82.7583		2596.01	89.5824
2599.86	82.627		2599.86	89.6251
2603.72	82.4353		2603.72	89.626
2607.58	82.1804		2607.58	89.6309
2611.44	81.9425		2611.44	89.6554
2615.29	81.6543		2615.29	89.6635
2619.15	81.3838		2619.15	89.6526
2623.01	81.0453		2623.01	89.6293
2626.87	80.6908		2626.87	89.6252
2630.72	80.3595		2630.72	89.6036
2634.58	79.9509		2634.58	89.5842
2638.44	79.5231		2638.44	89.6069
2642.3	79.1021		2642.3	89.608
2646.15	78.6519		2646.15	89.5906
2650.01	78.247		2650.01	89.5581
2653.87	77.8596		2653.87	89.5376
2657.73	77.5555		2657.73	89.5022
2661.58	77.2767		2661.58	89.4148
2665.44	77.0316		2665.44	89.4069
2669.3	76.7843		2669.3	89.5136
2673.15	76.4809		2673.15	89.5887
2677.01	76.1964		2677.01	89.6741
2680.87	75.8935		2680.87	89.682
2684.73	75.5793		2684.73	89.7124
2688.58	75.2669		2688.58	89.6259
2692.44	74.9943		2692.44	89.534
2696.3	74.7462		2696.3	89.477
2700.16	74.5145		2700.16	89.4693
2704.01	74.274		2704.01	89.4956
2707.87	73.9878		2707.87	89.4818
2711.73	73.6736		2711.73	89.4717
2715.59	73.3609		2715.59	89.5987
2719.44	73.0056		2719.44	89.6037
2723.3	72.7128		2723.3	89.6503
2727.16	72.4199		2727.16	89.6487
2731.02	72.1963		2731.02	89.6407
2734.87	71.9377		2734.87	89.6665
2738.73	71.7213		2738.73	89.6567
2742.59	71.5122		2742.59	89.6447
2746.44	71.2617		2746.44	89.6777
2750.3	71.0295		2750.3	89.6348
2754.16	70.7634		2754.16	89.6225
2758.02	70.4706		2758.02	89.5685
2761.87	70.2306		2761.87	89.5723
2765.73	69.9814		2765.73	89.5491
2769.59	69.7671		2769.59	89.5723
2773.45	69.4927		2773.45	89.5031
2777.3	69.2835		2777.3	89.5289
2781.16	69.0124		2781.16	89.5296
2785.02	68.7269		2785.02	89.5895
2788.88	68.4682		2788.88	89.6045
2792.73	68.1133		2792.73	89.6705
2796.59	67.7213		2796.59	89.6967
2800.45	67.3171		2800.45	89.7156
2804.31	66.8666		2804.31	89.6246
2808.16	66.393		2808.16	89.5838
2812.02	65.8491		2812.02	89.4939
2815.88	65.3216		2815.88	89.4705
2819.73	64.6864		2819.73	89.331
2823.59	64.0318		2823.59	89.3187
2827.45	63.3872		2827.45	89.4172
2831.31	62.6606		2831.31	89.4092
2835.16	61.9016		2835.16	89.4303
2839.02	61.0855		2839.02	89.4867
2842.88	60.2341		2842.88	89.4892
2846.74	59.366		2846.74	89.4721
2850.59	58.4888		2850.59	89.3923
2854.45	57.571		2854.45	89.3996
2858.31	56.5731		2858.31	89.3965
2862.17	55.4478		2862.17	89.4419
2866.02	54.2638		2866.02	89.4874
2869.88	52.9884		2869.88	89.4805
2873.74	51.6972		2873.74	89.4056
2877.6	50.4411		2877.6	89.3639
2881.45	49.3535		2881.45	89.3102
2885.31	48.4887		2885.31	89.209
2889.17	47.8656		2889.17	89.1869
2893.02	47.4094		2893.02	89.2299
2896.88	47.1081		2896.88	89.1412
2900.74	46.7704		2900.74	89.203
2904.6	46.3536		2904.6	89.3605
2908.45	45.833		2908.45	89.5156
2912.31	45.1623		2912.31	89.5368
2916.17	44.4499		2916.17	89.5658
2920.03	43.7948		2920.03	89.5905
2923.88	43.2904		2923.88	89.4176
2927.74	43.0309		2927.74	89.1513
2931.6	43.1064		2931.6	89.1817
2935.46	43.5504		2935.46	89.2903
2939.31	44.3021		2939.31	89.4064
2943.17	45.2866		2943.17	89.4776
2947.03	46.4722		2947.03	89.509
2950.89	47.6902		2950.89	89.5291
2954.74	48.9625		2954.74	89.3817
2958.6	50.239		2958.6	89.2301
2962.46	51.5401		2962.46	89.2091
2966.31	52.8392		2966.31	89.286
2970.17	54.124		2970.17	89.4984
2974.03	55.3677		2974.03	89.6066
2977.89	56.6102		2977.89	89.659
2981.74	57.7533		2981.74	89.7207
2985.6	58.7737		2985.6	89.7567
2989.46	59.6129		2989.46	89.7768
2993.32	60.2355		2993.32	89.7479
2997.17	60.6525		2997.17	89.7727
3001.03	60.9239		3001.03	89.8913
3004.89	60.9836		3004.89	89.9446
3008.75	60.864		3008.75	90.0603
3012.6	60.6164		3012.6	90.1672
3016.46	60.2772		3016.46	90.1492
3020.32	59.8457		3020.32	90.0908
3024.18	59.3245		3024.18	89.9357
3028.03	58.7591		3028.03	89.8057
3031.89	58.1136		3031.89	89.8545
3035.75	57.4588		3035.75	89.8788
3039.6	56.7904		3039.6	90.0492
3043.46	56.0557		3043.46	90.1141
3047.32	55.3018		3047.32	90.0457
3051.18	54.5621		3051.18	89.9233
3055.03	53.799		3055.03	89.9098
3058.89	53.0297		3058.89	89.7462
3062.75	52.2253		3062.75	89.7436
3066.61	51.4996		3066.61	89.7813
3070.46	50.7598		3070.46	90.0299
3074.32	50.0568		3074.32	90.1108
3078.18	49.2956		3078.18	90.2333
3082.04	48.5669		3082.04	90.1092
3085.89	47.8059		3085.89	90.1539
3089.75	47.096		3089.75	89.9102
3093.61	46.3866		3093.61	89.7517
3097.47	45.6515		3097.47	89.7576
3101.32	44.9961		3101.32	89.7634
3105.18	44.4134		3105.18	89.8928
3109.04	43.7994		3109.04	90.1637
3112.89	43.177		3112.89	90.2074
3116.75	42.5212		3116.75	90.2538
3120.61	41.8836		3120.61	90.0558
3124.47	41.2348		3124.47	89.884
3128.32	40.5934		3128.32	89.8086
3132.18	39.9237		3132.18	89.59
3136.04	39.2735		3136.04	89.4596
3139.9	38.73		3139.9	89.5114
3143.75	38.1619		3143.75	89.4357
3147.61	37.6406		3147.61	89.2673
3151.47	37.1253		3151.47	89.0353
3155.33	36.6261		3155.33	88.9047
3159.18	36.1213		3159.18	88.685
3163.04	35.6766		3163.04	88.3916
3166.9	35.1841		3166.9	88.1394
3170.76	34.6717		3170.76	88.106
3174.61	34.2164		3174.61	87.9912
3178.47	33.7518		3178.47	87.858
3182.33	33.2688		3182.33	87.7334
3186.18	32.8552		3186.18	87.4969
3190.04	32.4518		3190.04	87.1904
3193.9	32.0548		3193.9	86.9447
3197.76	31.685		3197.76	86.5531
3201.61	31.3601		3201.61	86.239
3205.47	31.0213		3205.47	85.8775
3209.33	30.6823		3209.33	85.511
3213.19	30.3486		3213.19	84.9128
3217.04	30.049		3217.04	84.0476
3220.9	29.7994		3220.9	83.1227
3224.76	29.5722		3224.76	82.172
3228.62	29.3843		3228.62	81.0755
3232.47	29.2358		3232.47	80.4458
3236.33	29.0455		3236.33	80.306
3240.19	28.857		3240.19	80.5086
3244.05	28.6492		3244.05	80.9245
3247.9	28.3754		3247.9	81.286
3251.76	28.057		3251.76	81.5101
3255.62	27.8061		3255.62	81.6952
3259.47	27.6061		3259.47	81.7572
3263.33	27.4336		3263.33	81.8693
3267.19	27.2897		3267.19	82.0792
3271.05	27.1748		3271.05	82.1152
3274.9	26.9956		3274.9	82.0797
3278.76	26.8568		3278.76	81.9197
3282.62	26.7366		3282.62	81.7226
3286.48	26.5171		3286.48	81.5843
3290.33	26.3409		3290.33	81.4107
3294.19	26.2286		3294.19	81.3966
3298.05	26.105		3298.05	81.2679
3301.91	25.9617		3301.91	80.9123
3305.76	25.7686		3305.76	80.3506
3309.62	25.5647		3309.62	79.7404
3313.48	25.3582		3313.48	79.1168
3317.34	25.146		3317.34	78.3606
3321.19	24.9845		3321.19	77.5126
3325.05	24.7562		3325.05	76.8344
3328.91	24.6077		3328.91	76.15
3332.76	24.451		3332.76	75.2269
3336.62	24.2864		3336.62	74.311
3340.48	24.072		3340.48	73.3628
3344.34	23.8661		3344.34	72.1806
3348.19	23.63		3348.19	70.9099
3352.05	23.5301		3352.05	69.3632
3355.91	23.4136		3355.91	68.1714
3359.77	23.3055		3359.77	66.9797
3363.62	23.1817		3363.62	65.6482
3367.48	23.0229		3367.48	64.5226
3371.34	22.7809		3371.34	63.2904
3375.2	22.6481		3375.2	61.7792
3379.05	22.3759		3379.05	60.5362
3382.91	22.2378		3382.91	59.088
3386.77	22.093		3386.77	58.0832
3390.63	22.038		3390.63	56.9491
3394.48	21.9786		3394.48	55.4346
3398.34	21.9315		3398.34	53.8578
3402.2	21.9051		3402.2	51.949
3406.05	21.7939		3406.05	49.9601
3409.91	21.6324		3409.91	48.403
3413.77	21.5908		3413.77	47.3502
3417.63	21.5182		3417.63	47.391
3421.48	21.6621		3421.48	48.5102
3425.34	21.718		3425.34	50.1759
3429.2	21.7739		3429.2	51.9734
3433.06	21.8258		3433.06	53.549
3436.91	21.8381		3436.91	54.5775
3440.77	21.8349		3440.77	54.7457
3444.63	21.8567		3444.63	54.4129
3448.49	21.8272		3448.49	54.0323
3452.34	21.9714		3452.34	53.6221
3456.2	22.1492		3456.2	53.6711
3460.06	22.4404		3460.06	53.0835
3463.92	22.6222		3463.92	52.6506
3467.77	22.867		3467.77	52.128
3471.63	23.0444		3471.63	51.3871
3475.49	23.2165		3475.49	50.8791
3479.34	23.3858		3479.34	50.5188
3483.2	23.6138		3483.2	50.4459
3487.06	23.8001		3487.06	51.1427
3490.92	24.0758		3490.92	51.8896
3494.77	24.2037		3494.77	52.7959
3498.63	24.4394		3498.63	53.808
3502.49	24.5646		3502.49	55.1687
3506.35	24.8497		3506.35	56.4837
3510.2	25.0348		3510.2	57.6718
3514.06	25.2154		3514.06	58.8868
3517.92	25.4659		3517.92	59.8758
3521.78	25.8357		3521.78	60.8327
3525.63	26.2469		3525.63	61.3561
3529.49	26.7728		3529.49	61.652
3533.35	27.1925		3533.35	61.918
3537.2	27.7645		3537.2	61.3561
3541.06	28.1943		3541.06	60.723
3544.92	28.883		3544.92	59.9678
3548.78	29.2955		3548.78	59.5326
3552.63	29.7396		3552.63	59.1061
3556.49	30.3151		3556.49	59.4568
3560.35	30.9154		3560.35	60.3901
3564.21	31.5996		3564.21	61.5748
3568.06	32.5126		3568.06	62.8587
3571.92	33.2666		3571.92	64.3031
3575.78	34.2456		3575.78	65.8352
3579.64	35.102		3579.64	67.5993
3583.49	36.2165		3583.49	68.6474
3587.35	37.2003		3587.35	70.0929
3591.21	38.287		3591.21	71.5657
3595.07	39.4436		3595.07	72.5919
3598.92	40.7088		3598.92	73.6761
3602.78	41.9447		3602.78	74.5157
3606.64	43.4658		3606.64	75.6068
3610.49	44.8799		3610.49	77.0421
3614.35	46.3909		3614.35	77.4884
3618.21	47.8235		3618.21	78.4767
3622.07	49.4236		3622.07	79.6468
3625.92	51.0105		3625.92	80.4677
3629.78	52.7185		3629.78	81.4226
3633.64	54.3558		3633.64	81.4754
3637.5	56.1073		3637.5	82.235
3641.35	57.7345		3641.35	82.999
3645.21	59.6696		3645.21	83.1939
3649.07	61.4223		3649.07	84.3361
3652.93	63.1531		3652.93	85.1098
3656.78	64.9893		3656.78	85.6479
3660.64	66.6932		3660.64	85.7896
3664.5	68.2223		3664.5	85.2216
3668.36	69.7709		3668.36	85.5869
3672.21	71.0184		3672.21	85.61
3676.07	72.2173		3676.07	85.6972
3679.93	73.185		3679.93	86.6103
3683.78	74.2472		3683.78	87.1182
3687.64	74.9496		3687.64	87.3421
3691.5	75.68		3691.5	87.6386
3695.36	76.3284		3695.36	87.4839
3699.21	76.8798		3699.21	87.9393
3703.07	77.4289		3703.07	88.0027
3706.93	77.9961		3706.93	87.7539
3710.79	78.2702		3710.79	87.9056
3714.64	78.7136		3714.64	88.1262
3718.5	78.8359		3718.5	87.8144
3722.36	79.0878		3722.36	87.8078
3726.22	79.2687		3726.22	87.689
3730.07	79.7637		3730.07	87.9051
3733.93	80.3286		3733.93	87.9985
3737.79	81.1261		3737.79	87.744
3741.65	81.9416		3741.65	88.0799
3745.5	82.6813		3745.5	88.4272
3749.36	83.1443		3749.36	88.7628
3753.22	83.6882		3753.22	89.0439
3757.07	83.827		3757.07	89.7859
3760.93	84.0284		3760.93	89.9463
3764.79	84.1926		3764.79	89.8899
3768.65	84.4421		3768.65	89.75
3772.5	84.5812		3772.5	90.025
3776.36	84.8493		3776.36	90.0293
3780.22	85.0905		3780.22	90.2889
3784.08	85.31		3784.08	89.9486
3787.93	85.5532		3787.93	89.8697
3791.79	85.9102		3791.79	89.5854
3795.65	86.2195		3795.65	89.7083
3799.51	86.5471		3799.51	89.8745
3803.36	86.7554		3803.36	89.8561
3807.22	86.9523		3807.22	89.7739
3811.08	86.95		3811.08	89.9305
3814.94	86.9852		3814.94	89.777
3818.79	87.022		3818.79	89.6669
3822.65	87.1572		3822.65	89.4498
3826.51	87.1735		3826.51	89.5405
3830.36	87.2226		3830.36	89.513
3834.22	87.2177		3834.22	89.631
3838.08	87.4229		3838.08	88.7984
3841.94	87.6037		3841.94	89.2704
3845.79	87.7675		3845.79	89.4715
3849.65	87.8256		3849.65	89.5964
3853.51	87.9599		3853.51	89.5287
3857.37	88.027		3857.37	89.3729
3861.22	88.2207		3861.22	89.5528
3865.08	88.0075		3865.08	89.6172
3868.94	87.8805		3868.94	88.8271
3872.8	87.8153		3872.8	89.3135
3876.65	87.9515		3876.65	89.2456
3880.51	88.1486		3880.51	89.5382
3884.37	88.2687		3884.37	89.5406
3888.23	88.3305		3888.23	89.3479
3892.08	88.4467		3892.08	89.2542
3895.94	88.5637		3895.94	89.1823
3899.8	88.724		3899.8	89.0695
3903.65	88.7445		3903.65	89.028
3907.51	88.7554		3907.51	88.9102
3911.37	88.867		3911.37	89.1942
3915.23	88.8865		3915.23	89.0272
3919.08	88.9775		3919.08	88.7765
3922.94	89.0007		3922.94	88.8964
3926.8	88.9642		3926.8	89.1134
3930.66	88.9739		3930.66	89.33
3934.51	88.9729		3934.51	89.2583
3938.37	88.9303		3938.37	89.269
3942.23	88.9532		3942.23	89.2558
3946.09	88.9107		3946.09	89.267
3949.94	89.0025		3949.94	89.1122
3953.8	89.0253		3953.8	89.1887
3957.66	89.1324		3957.66	89.0169
3961.52	89.2601		3961.52	89.193
3965.37	89.3557		3965.37	89.0465
