# Supplementary material for: Green and efficient three-component synthesis of 4H-pyran catalysed by CuFe2O4@starch as a magnetically recyclable bionanocatalyst
Source: R Soc Open Sci. 2020 Jul 1;7(7):200385. doi: 10.1098/rsos.200385 (PMC7428224; doi:10.1098/rsos.200385)
Supplement: Prof A.Maleki_Figure 3_ESM [file rsos200385supp4.xlsx]

## Sheet: Sheet1
	1	1	29
	2	1	58
	3	1	45
	4	1	69
	5	1	55
	6	1	27
	7	1	38
	8	1	45
	9	1	36
	10	1	64
	11	1	18
	12	1	29
	13	1	18
	14	1	61
	15	1	27
	16	1	36
	17	1	36
	18	1	64
	19	1	78
	20	1	64
	21	1	37
	22	1	36
	23	1	55
	24	1	36
	25	1	55
	26	1	53
	27	1	66
	28	1	18	10	30	50	70	90
	29	1	55	0-20	20-40	40-60	60-80	80-100
	30	1	38	4	15	22	7	2
	31	1	55
	32	1	55
	33	1	51
	34	1	41
	35	1	33
	36	1	55
	37	1	33
	38	1	45
	39	1	37
	40	1	64
	41	1	20
	42	1	45
	43	1	75
	44	1	55
	45	1	51
	46	1	55
	47	1	45
	48	1	61
	49	1	27
	50	1	45
	51	1
	52	1
	53	1
	54	1
	55	1
	56	1
	57	1
	58	1
	59	1
	60	1
			45.88	میانگین
