# Supplementary material for: Green and efficient three-component synthesis of 4H-pyran catalysed by CuFe2O4@starch as a magnetically recyclable bionanocatalyst
Source: R Soc Open Sci. 2020 Jul 1;7(7):200385. doi: 10.1098/rsos.200385 (PMC7428224; doi:10.1098/rsos.200385)
Supplement: Prof A.Maleki_Figure 5_ESM [file rsos200385supp7.xlsx]

## Sheet: 1
0	-2.46073		0	-0.565316
100	2.22227		100	0.361081
200	6.68931		200	1.18558
300	10.4543		300	1.87437
400	13.5738		400	2.4199
500	16.0343		500	2.83009
600	17.8884		600	3.13138
700	19.4229		700	3.37063
800	20.6834		800	3.5669
900	21.7398		900	3.72392
1000	22.6319		1000	3.85904
1500	25.6695		1500	4.30872
2000	27.7277		2000	4.60183
2500	29.1182		2500	4.81487
3000	30.1778		3000	4.96991
3500	31.067		3500	5.10439
4000	31.7012		4000	5.20472
5500	33.2176		5500	5.44884
7000	34.2544		7000	5.62769
8500	34.9856		8500	5.76868
10000	35.6932		10000	5.90705
8500	34.9766		8500	5.77342
7000	34.2562		7000	5.64126
5500	33.2391		5500	5.45589
4000	31.7548		4000	5.21216
3500	31.0763		3500	5.1031
3000	30.2364		3000	4.9822
2500	29.204		2500	4.82144
2000	27.8552		2000	4.62213
1500	25.8707		1500	4.33222
1000	22.8507		1000	3.90056
900	22.0985		900	3.79644
800	21.1387		800	3.65757
700	20.0498		700	3.49896
600	18.7617		600	3.31593
500	17.2339		500	3.09295
400	15.3712		400	2.81707
300	12.9621		300	2.45701
200	10.0762		200	2.01081
100	6.49647		100	1.4076
0	2.09052		0	0.572045
-100	-2.60255		-100	-0.350695
-200	-7.04353		-200	-1.1725
-300	-10.7645		-300	-1.84447
-400	-13.857		-400	-2.38033
-500	-16.1903		-500	-2.7796
-600	-18.0492		-600	-3.07163
-700	-19.5168		-700	-3.30857
-800	-20.7663		-800	-3.49282
-900	-21.8089		-900	-3.64658
-1500	-25.7029		-1500	-4.22069
-2000	-27.6839		-2000	-4.51391
-2500	-29.0974		-2500	-4.71577
-3000	-30.1024		-3000	-4.87532
-3500	-31.0115		-3500	-5.00595
-4000	-31.6732		-4000	-5.11187
-5500	-33.1789		-5500	-5.34943
-7000	-34.1608		-7000	-5.5357
-8500	-34.9139		-8500	-5.67053
-10000	-35.6557		-10000	-5.80133
-8500	-34.9518		-8500	-5.67486
-7000	-34.1837		-7000	-5.54429
-5500	-33.1963		-5500	-5.35694
-4000	-31.6728		-4000	-5.11478
-3500	-30.9779		-3500	-5.01066
-3000	-30.1991		-3000	-4.88552
-2500	-29.1374		-2500	-4.73141
-2000	-27.8105		-2000	-4.53063
-1500	-25.8467		-1500	-4.24923
-1000	-22.8526		-1000	-3.81741
-900	-22.1058		-900	-3.71597
-800	-21.1782		-800	-3.57791
-700	-20.0632		-700	-3.42575
-600	-18.8237		-600	-3.23734
-500	-17.2882		-500	-3.02202
-400	-15.462		-400	-2.75503
-300	-13.099		-300	-2.4019
-200	-10.3048		-200	-1.96896
-100	-6.78486		-100	-1.37448
0	-2.46073		0	-0.565316
