# Supplementary material for: Green and efficient three-component synthesis of 4H-pyran catalysed by CuFe2O4@starch as a magnetically recyclable bionanocatalyst
Source: R Soc Open Sci. 2020 Jul 1;7(7):200385. doi: 10.1098/rsos.200385 (PMC7428224; doi:10.1098/rsos.200385)
Supplement: Prof A.Maleki_Figure 6_ESM [file rsos200385supp9.xlsx]

## Sheet: CRL98792-4
Type :	STA504
Test :	CRL98792-4
Correction :;-----
	Temperature	rel. Mass
1	50	100
2	50	99.9991
3	50	99.9948
4	50	99.9893
5	50	99.9884
6	50.4169	99.9907
7	50	99.9937
8	50	99.9938
9	50	99.993
10	50	99.992
11	50	99.9923
12	50	99.996
13	50	99.9962
14	50	100.002
15	50	100.006
16	50	100.014
17	50	100.024
18	50	100.031
19	50	100.033
20	50	100.035
21	50	100.042
22	50	100.048
23	50	100.054
24	50	100.06
25	50	100.062
26	50	100.064
27	50	100.067
28	50	100.074
29	50	100.078
30	50	100.082
31	50	100.087
32	50	100.095
33	50	100.101
34	50	100.11
35	50	100.116
36	50	100.125
37	50	100.136
38	50	100.153
39	50	100.169
40	50	100.188
41	50	100.202
42	50	100.222
43	50	100.243
44	50	100.267
45	50	100.287
46	50.0891	100.31
47	50	100.335
48	50	100.363
49	50	100.387
50	50	100.413
51	50	100.439
52	50	100.462
53	50	100.491
54	50.5236	100.52
55	50.0178	100.551
56	50.032	100.584
57	50.5094	100.612
58	50.6942	100.642
59	50.4026	100.668
60	50.9142	100.697
61	50.5947	100.73
62	50.8645	100.762
63	51.1056	100.788
64	51.664	100.814
65	50.6018	100.846
66	52.2624	100.873
67	52.3818	100.905
68	52.4099	100.928
69	52.1781	100.954
70	52.7463	100.981
71	52.2273	101.009
72	53.0051	101.036
73	53.2215	101.063
74	53.061	101.09
75	53.2146	101.113
76	53.3052	101.136
77	53.8064	101.157
78	53.8689	101.178
79	54.3888	101.203
80	54.8101	101.226
81	54.6928	101.246
82	55.0858	101.264
83	54.8308	101.284
84	56.1145	101.304
85	55.6354	101.321
86	55.9641	101.34
87	56.0051	101.354
88	56.7756	101.367
89	56.9319	101.382
90	56.7552	101.396
91	56.5919	101.41
92	57.332	101.427
93	57.2575	101.439
94	57.9132	101.453
95	57.8255	101.461
96	58.8003	101.468
97	58.6595	101.477
98	59.4485	101.484
99	58.74	101.493
100	58.9543	101.501
101	59.5684	101.506
102	59.7215	101.512
103	59.0947	101.518
104	59.9741	101.525
105	60.0471	101.534
106	60.1864	101.542
107	60.7091	101.548
108	60.3454	101.552
109	60.9136	101.552
110	61.3152	101.558
111	61.4007	101.561
112	61.9709	101.558
113	62.5453	101.561
114	62.265	101.568
115	62.3759	101.57
116	63.512	101.575
117	62.9289	101.58
118	63.415	101.581
119	63.6154	101.586
120	63.7252	101.586
121	64.369	101.583
122	63.822	101.576
123	64.1698	101.572
124	64.7345	101.566
125	65.0352	101.561
126	65.6534	101.554
127	66.0534	101.553
128	65.7869	101.55
129	66.4521	101.544
130	66.6794	101.541
131	66.6605	101.536
132	67.3211	101.531
133	67.4278	101.523
134	67.434	101.518
135	67.5281	101.512
136	68.3712	101.507
137	68.6696	101.504
138	68.5453	101.499
139	68.8185	101.491
140	69.0725	101.486
141	69.5853	101.48
142	69.3446	101.475
143	69.5853	101.467
144	69.8316	101.462
145	70.4514	101.459
146	70.5494	101.455
147	70.6655	101.447
148	70.8182	101.438
149	71.6577	101.431
150	71.4817	101.421
151	71.8455	101.415
152	71.591	101.403
153	72.4313	101.389
154	72.8703	101.376
155	73.0083	101.365
156	72.8163	101.353
157	73.8628	101.349
158	74.0413	101.347
159	74.1364	101.337
160	75.36	101.331
161	74.5397	101.321
162	75.0597	101.307
163	74.8827	101.297
164	76.2682	101.29
165	76.2098	101.28
166	75.7124	101.267
167	75.8179	101.258
168	76.3207	101.247
169	77.1348	101.233
170	77.2101	101.224
171	77.7821	101.214
172	77.3259	101.201
173	77.9145	101.188
174	77.736	101.178
175	78.9064	101.166
176	78.4717	101.15
177	78.7235	101.135
178	80.1387	101.124
179	79.7029	101.111
180	79.9974	101.098
181	79.8729	101.081
182	80.5335	101.071
183	80.7809	101.059
184	81.2854	101.048
185	81.3302	101.039
186	81.9548	101.028
187	82.2879	101.018
188	82.2436	101.005
189	82.808	100.993
190	82.5593	100.981
191	83.3532	100.97
192	83.8849	100.961
193	84.2507	100.948
194	83.9724	100.933
195	83.5399	100.924
196	84.5229	100.908
197	84.4413	100.893
198	84.93	100.874
199	85.2817	100.858
200	85.5891	100.844
201	85.6861	100.83
202	86.1962	100.811
203	86.2551	100.795
204	86.5172	100.779
205	87.2308	100.762
206	87.3528	100.75
207	88.2611	100.74
208	88.3347	100.729
209	88.0663	100.72
210	88.34	100.706
211	88.6391	100.693
212	88.5867	100.676
213	88.9322	100.665
214	89.7187	100.653
215	89.7343	100.641
216	90.0866	100.629
217	90.221	100.617
218	90.4635	100.605
219	91.5355	100.596
220	91.1111	100.582
221	91.7395	100.563
222	91.6987	100.547
223	92.0143	100.535
224	92.2224	100.521
225	92.7385	100.51
226	93.2018	100.499
227	93.1013	100.48
228	93.573	100.468
229	93.8582	100.452
230	94.1176	100.435
231	94.8673	100.418
232	94.793	100.401
233	95.1242	100.384
234	95.1736	100.366
235	95.0749	100.348
236	95.7443	100.331
237	96.1019	100.312
238	96.7939	100.293
239	96.6578	100.273
240	96.5556	100.256
241	97.3462	100.236
242	97.2254	100.215
243	97.9533	100.194
244	98.0349	100.175
245	98.4565	100.158
246	99.3893	100.14
247	98.8716	100.115
248	99.5975	100.09
249	99.8572	100.063
250	100.046	100.046
251	100.365	100.024
252	100.689	100.004
253	100.553	99.9801
254	100.918	99.9628
255	101.458	99.9467
256	101.42	99.9259
257	101.972	99.9056
258	102.726	99.8846
259	103.234	99.8629
260	102.983	99.841
261	103.074	99.8233
262	103.152	99.8009
263	103.816	99.7823
264	103.884	99.758
265	104.39	99.732
266	104.336	99.7086
267	104.251	99.6829
268	105.082	99.6576
269	104.867	99.635
270	105.056	99.6096
271	105.947	99.5836
272	106.054	99.558
273	106.001	99.5318
274	106.712	99.5079
275	107.121	99.4854
276	107.226	99.4616
277	108.168	99.4394
278	107.881	99.4158
279	108.363	99.3993
280	108.679	99.3755
281	108.856	99.3541
282	109.286	99.3297
283	109.479	99.3081
284	109.65	99.2934
285	109.94	99.2765
286	110.242	99.2602
287	110.594	99.239
288	110.382	99.2195
289	111.269	99.198
290	110.873	99.1809
291	111.814	99.1592
292	112.455	99.1391
293	112.368	99.1189
294	112.865	99.1033
295	112.811	99.0853
296	113.084	99.0685
297	113.183	99.0495
298	113.422	99.0313
299	114.056	99.0124
300	113.868	98.9948
301	114.407	98.9767
302	115.003	98.9602
303	115.156	98.9431
304	115.22	98.9284
305	115.277	98.9099
306	115.45	98.8885
307	115.651	98.8681
308	116.645	98.8476
309	116.673	98.829
310	117.179	98.8147
311	117.294	98.8001
312	117.321	98.7843
313	117.715	98.7653
314	117.852	98.7476
315	118.496	98.7301
316	118.508	98.7149
317	118.722	98.6957
318	119.167	98.6757
319	119.032	98.6527
320	119.256	98.6345
321	119.615	98.6181
322	120.266	98.6039
323	120.731	98.5928
324	120.541	98.5769
325	120.924	98.5603
326	121.303	98.5422
327	121.408	98.5327
328	121.683	98.5222
329	122.383	98.5096
330	122.804	98.4999
331	122.555	98.4904
332	122.667	98.4784
333	123.433	98.4649
334	123.43	98.4539
335	123.761	98.4394
336	124.405	98.4255
337	124.566	98.4103
338	124.595	98.393
339	124.817	98.3711
340	125.479	98.3531
341	125.659	98.3347
342	125.742	98.3155
343	126.24	98.2962
344	126.24	98.2757
345	126.519	98.2581
346	127.278	98.2389
347	127.165	98.2197
348	127.483	98.2017
349	127.895	98.1852
350	128.413	98.1668
351	128.476	98.1507
352	128.952	98.1345
353	128.949	98.1151
354	129.25	98.0963
355	129.643	98.0766
356	129.743	98.0588
357	130.028	98.0407
358	130.592	98.0243
359	130.694	98.0084
360	130.85	97.9878
361	131.348	97.9669
362	131.827	97.9486
363	131.82	97.9267
364	132.393	97.9073
365	132.289	97.8892
366	132.553	97.8745
367	133.087	97.8634
368	133.431	97.8504
369	133.382	97.8399
370	134.046	97.8294
371	133.984	97.818
372	134.432	97.8055
373	134.667	97.7912
374	135.286	97.7809
375	135.363	97.7714
376	135.402	97.758
377	135.769	97.7393
378	136.224	97.7269
379	136.563	97.7113
380	136.464	97.696
381	136.928	97.6795
382	137.286	97.664
383	137.752	97.6455
384	137.881	97.6289
385	138.182	97.608
386	138.535	97.5886
387	138.728	97.5714
388	139.004	97.5542
389	139.36	97.5389
390	139.449	97.5236
391	139.966	97.5089
392	140.064	97.4949
393	140.708	97.4831
394	140.464	97.4673
395	141.099	97.4533
396	141.446	97.444
397	141.543	97.4264
398	141.925	97.4105
399	142.317	97.3975
400	142.496	97.3858
401	142.868	97.3711
402	143.2	97.3554
403	143.188	97.3405
404	143.619	97.3225
405	143.836	97.3062
406	144.188	97.2866
407	144.284	97.2695
408	144.815	97.2586
409	145.076	97.2447
410	145.197	97.2294
411	145.763	97.2165
412	146.041	97.201
413	145.969	97.1834
414	146.499	97.1655
415	146.584	97.1498
416	146.891	97.1326
417	146.806	97.1171
418	147.446	97.1048
419	147.877	97.0879
420	148.357	97.0726
421	148.513	97.0562
422	148.599	97.0374
423	148.953	97.0173
424	149.161	96.9986
425	149.598	96.9793
426	149.945	96.9609
427	150.134	96.9434
428	150.233	96.9259
429	150.706	96.9015
430	150.945	96.8816
431	151.105	96.8553
432	151.455	96.8354
433	151.976	96.8167
434	151.978	96.8017
435	152.56	96.7806
436	152.768	96.76
437	152.782	96.7436
438	152.915	96.7221
439	153.404	96.7003
440	153.595	96.6749
441	154.112	96.65
442	154.254	96.6312
443	154.801	96.6068
444	154.78	96.5888
445	154.976	96.5675
446	155.403	96.548
447	155.641	96.5342
448	155.954	96.5175
449	156.045	96.4989
450	156.433	96.4795
451	156.598	96.459
452	156.841	96.4403
453	157.477	96.4241
454	157.497	96.4034
455	157.893	96.3868
456	158.062	96.3698
457	158.595	96.3521
458	158.863	96.3364
459	159.019	96.3188
460	159.254	96.3053
461	159.608	96.2895
462	160.051	96.2702
463	159.944	96.255
464	160.279	96.2363
465	160.78	96.223
466	160.985	96.2042
467	161.373	96.1863
468	161.497	96.1686
469	161.857	96.1514
470	162.078	96.1364
471	162.353	96.1268
472	162.731	96.1147
473	162.874	96.1023
474	163.342	96.0904
475	163.45	96.0769
476	163.781	96.0642
477	164.114	96.0509
478	164.31	96.0369
479	164.601	96.0243
480	164.886	96.0121
481	164.898	95.9961
482	165.419	95.9786
483	165.841	95.9615
484	165.98	95.9433
485	166.227	95.9266
486	166.496	95.9086
487	166.719	95.8877
488	166.992	95.8703
489	167.49	95.8497
490	167.52	95.8331
491	167.798	95.8197
492	168.171	95.805
493	168.473	95.7915
494	168.634	95.7783
495	169.017	95.7627
496	169.427	95.7469
497	169.478	95.7364
498	169.911	95.7269
499	170.284	95.7169
500	170.459	95.7048
501	170.794	95.6941
502	170.862	95.682
503	171.268	95.6726
504	171.642	95.6631
505	171.909	95.6534
506	172.194	95.6409
507	172.346	95.6313
508	172.511	95.6194
509	173.002	95.6081
510	173.155	95.596
511	173.473	95.5902
512	173.63	95.5807
513	174.004	95.5712
514	174.406	95.5605
515	174.353	95.5512
516	174.98	95.5425
517	175.098	95.5371
518	175.412	95.5306
519	175.722	95.5196
520	176.052	95.5081
521	176.137	95.4956
522	176.821	95.4895
523	176.763	95.4838
524	176.878	95.4801
525	177.367	95.4714
526	177.6	95.4654
527	177.803	95.4614
528	178.16	95.4585
529	178.39	95.4513
530	178.553	95.4473
531	178.823	95.4402
532	179.225	95.4344
533	179.428	95.4277
534	179.667	95.4192
535	179.854	95.4139
536	180.299	95.4032
537	180.625	95.3915
538	180.854	95.3796
539	181.051	95.3702
540	181.479	95.362
541	181.764	95.3495
542	181.873	95.3402
543	182.25	95.328
544	182.569	95.3136
545	182.799	95.2959
546	183.044	95.2843
547	183.318	95.269
548	183.587	95.2571
549	183.85	95.2446
550	184.201	95.2327
551	184.581	95.2212
552	184.687	95.2093
553	184.911	95.1993
554	185.43	95.1942
555	185.583	95.1857
556	185.899	95.1768
557	186.099	95.1644
558	186.411	95.1527
559	186.527	95.1379
560	186.946	95.1282
561	186.974	95.1139
562	187.427	95.1031
563	187.718	95.0918
564	188.092	95.0799
565	187.959	95.0663
566	188.444	95.0546
567	188.829	95.0424
568	188.945	95.033
569	189.447	95.0289
570	189.595	95.0185
571	189.999	95.0063
572	190.535	94.9929
573	190.678	94.98
574	190.718	94.9682
575	191.12	94.9554
576	191.323	94.9403
577	191.402	94.9308
578	191.877	94.9201
579	192.218	94.9101
580	192.525	94.9001
581	192.824	94.8894
582	192.992	94.8757
583	193.314	94.8638
584	193.41	94.8516
585	193.921	94.8381
586	193.851	94.8264
587	194.547	94.8178
588	194.636	94.8089
589	194.847	94.795
590	195.344	94.7842
591	195.447	94.7757
592	195.734	94.7692
593	195.986	94.7615
594	196.212	94.7532
595	196.505	94.7395
596	196.746	94.7275
597	197.271	94.7255
598	197.332	94.7184
599	197.781	94.7047
600	197.923	94.7007
601	198.114	94.6962
602	198.745	94.6907
603	198.758	94.6849
604	199.031	94.6814
605	199.343	94.6813
606	199.392	94.6825
607	199.723	94.6785
608	200.073	94.6754
609	200.431	94.6745
610	200.698	94.672
611	200.975	94.6704
612	201.18	94.6704
613	201.58	94.6715
614	201.718	94.6734
615	202.109	94.6681
616	202.389	94.6628
617	202.73	94.657
618	202.899	94.6464
619	203.157	94.6407
620	203.3	94.6351
621	203.523	94.6326
622	204.119	94.6267
623	204.247	94.6197
624	204.502	94.6175
625	204.913	94.6195
626	205.054	94.6205
627	205.233	94.6199
628	205.788	94.6236
629	206.136	94.6259
630	206.042	94.6272
631	206.451	94.6246
632	206.795	94.6207
633	207.004	94.6166
634	207.227	94.6168
635	207.537	94.618
636	207.748	94.6148
637	208.2	94.6128
638	208.202	94.6068
639	208.59	94.6021
640	209.069	94.6009
641	209.113	94.6028
642	209.396	94.6036
643	209.859	94.6055
644	209.91	94.6068
645	210.371	94.6059
646	210.667	94.6009
647	211.108	94.6007
648	211.328	94.5995
649	211.499	94.5934
650	211.619	94.5865
651	212.002	94.5818
652	212.233	94.581
653	212.358	94.5753
654	212.848	94.5644
655	212.889	94.5544
656	213.316	94.5479
657	213.565	94.5399
658	213.995	94.5295
659	214.043	94.5175
660	214.442	94.5063
661	214.847	94.5027
662	214.933	94.4965
663	215.164	94.4919
664	215.471	94.4862
665	215.818	94.4821
666	215.883	94.4733
667	216.474	94.4685
668	216.699	94.4646
669	217.056	94.4608
670	217.181	94.4558
671	217.546	94.4459
672	217.863	94.4336
673	218.134	94.4217
674	218.178	94.4106
675	218.849	94.4011
676	219.028	94.395
677	219.249	94.3917
678	219.472	94.386
679	219.836	94.383
680	220.102	94.3767
681	220.385	94.3734
682	220.578	94.3693
683	220.812	94.3616
684	221.123	94.3525
685	221.52	94.3413
686	221.705	94.3303
687	221.991	94.3204
688	222.133	94.31
689	222.598	94.2989
690	222.738	94.2867
691	223.098	94.2725
692	223.363	94.2622
693	223.483	94.2479
694	223.824	94.235
695	224.065	94.2216
696	224.382	94.2068
697	224.658	94.1928
698	224.937	94.1799
699	225.357	94.1644
700	225.64	94.147
701	225.885	94.1252
702	226.056	94.1092
703	226.208	94.0918
704	226.763	94.0698
705	227.027	94.0523
706	227.189	94.037
707	227.545	94.0194
708	227.791	94.0042
709	228.148	93.9875
710	228.438	93.9714
711	228.783	93.9588
712	229.04	93.9421
713	229.246	93.9258
714	229.59	93.9059
715	229.752	93.8869
716	230.048	93.8705
717	230.381	93.8481
718	230.598	93.8316
719	230.923	93.8217
720	231.339	93.808
721	231.507	93.7935
722	231.597	93.7838
723	232.171	93.7666
724	232.343	93.7491
725	232.621	93.7316
726	233.156	93.7122
727	233.179	93.6927
728	233.542	93.6732
729	233.813	93.6577
730	234.09	93.6401
731	234.229	93.6258
732	234.595	93.6088
733	234.976	93.5934
734	235.046	93.5775
735	235.308	93.5563
736	235.738	93.5401
737	236.08	93.5242
738	236.326	93.5049
739	236.59	93.4856
740	236.787	93.4681
741	237.125	93.4502
742	237.378	93.4344
743	237.645	93.4166
744	237.717	93.3964
745	238.286	93.3759
746	238.654	93.3496
747	238.797	93.327
748	239.233	93.3095
749	239.423	93.2912
750	239.44	93.2724
751	240.052	93.2528
752	240.218	93.2347
753	240.531	93.2117
754	240.854	93.1924
755	241.217	93.1699
756	241.494	93.1521
757	241.699	93.1371
758	241.849	93.1199
759	242.233	93.1014
760	242.572	93.0847
761	242.866	93.0673
762	243.021	93.049
763	243.378	93.03
764	243.397	93.013
765	243.923	92.9929
766	244.205	92.9756
767	244.468	92.9569
768	244.687	92.9371
769	244.902	92.9151
770	245.241	92.8942
771	245.65	92.867
772	245.96	92.8394
773	246.162	92.8153
774	246.447	92.7874
775	246.68	92.7608
776	247.017	92.7343
777	247.261	92.7091
778	247.609	92.6862
779	247.832	92.6587
780	248.377	92.6332
781	248.534	92.6084
782	248.838	92.5867
783	249.02	92.5614
784	249.141	92.5377
785	249.402	92.5143
786	249.865	92.4898
787	250.288	92.4643
788	250.363	92.4362
789	250.748	92.4065
790	251.044	92.3781
791	251.272	92.3485
792	251.494	92.3167
793	251.828	92.286
794	252.061	92.2572
795	252.682	92.2241
796	252.87	92.1926
797	253.113	92.1579
798	253.551	92.1279
799	253.735	92.0999
800	254.094	92.0706
801	254.214	92.0389
802	254.295	92.0062
803	254.752	91.9752
804	255.123	91.9427
805	255.407	91.9121
806	255.573	91.8838
807	255.753	91.853
808	256.097	91.8255
809	256.451	91.7957
810	256.715	91.7654
811	256.952	91.7323
812	257.241	91.697
813	257.725	91.6595
814	257.951	91.6232
815	258.244	91.5879
816	258.514	91.5505
817	258.778	91.5129
818	259.21	91.4741
819	259.428	91.4366
820	259.549	91.405
821	259.92	91.3735
822	260.164	91.3446
823	260.557	91.3147
824	260.737	91.2857
825	261.187	91.257
826	261.543	91.229
827	261.646	91.1967
828	261.923	91.1651
829	262.259	91.1345
830	262.445	91.1071
831	262.877	91.0776
832	263.03	91.0485
833	263.477	91.0268
834	263.642	91.0008
835	263.751	90.9732
836	264.114	90.943
837	264.682	90.911
838	264.771	90.8834
839	265.205	90.8532
840	265.466	90.8243
841	265.642	90.7906
842	266.089	90.76
843	266.253	90.7292
844	266.528	90.6948
845	266.862	90.6574
846	267.148	90.6156
847	267.324	90.578
848	267.581	90.5407
849	268.031	90.5042
850	268.358	90.4672
851	268.645	90.4306
852	268.863	90.3928
853	269.202	90.357
854	269.548	90.3151
855	269.745	90.2766
856	269.965	90.2381
857	270.314	90.1982
858	270.634	90.1558
859	270.895	90.113
860	271.095	90.0709
861	271.502	90.0225
862	271.737	89.9785
863	272.127	89.9296
864	272.404	89.8803
865	272.744	89.832
866	272.94	89.7848
867	273.241	89.7318
868	273.48	89.6812
869	273.744	89.629
870	274.138	89.5791
871	274.281	89.5249
872	274.61	89.4698
873	274.893	89.4114
874	275.167	89.3532
875	275.485	89.2931
876	275.94	89.2307
877	276.25	89.1731
878	276.348	89.109
879	276.625	89.0448
880	276.814	88.9763
881	277.355	88.9093
882	277.6	88.8411
883	277.896	88.7722
884	278.092	88.7025
885	278.481	88.6317
886	278.785	88.5605
887	279.037	88.4866
888	279.216	88.416
889	279.722	88.3423
890	279.961	88.2628
891	280.144	88.1812
892	280.529	88.102
893	280.872	88.0135
894	281.074	87.9267
895	281.285	87.8411
896	281.476	87.7522
897	281.8	87.6562
898	282.166	87.5659
899	282.442	87.4709
900	282.816	87.3752
901	282.971	87.2768
902	283.261	87.175
903	283.525	87.0722
904	283.796	86.9645
905	284.115	86.8548
906	284.372	86.7425
907	284.814	86.622
908	285.015	86.4979
909	285.485	86.3755
910	285.519	86.2483
911	285.909	86.1159
912	286.198	85.9786
913	286.575	85.8418
914	286.857	85.6976
915	287.04	85.5536
916	287.327	85.4051
917	287.652	85.2568
918	287.814	85.1007
919	288.262	84.9469
920	288.597	84.7852
921	288.807	84.6209
922	289.107	84.4526
923	289.449	84.283
924	289.699	84.1094
925	290.002	83.9336
926	290.132	83.7523
927	290.672	83.5655
928	290.772	83.3767
929	290.948	83.185
930	291.401	82.9929
931	291.619	82.7966
932	291.83	82.597
933	292.088	82.3937
934	292.497	82.1832
935	292.711	81.9707
936	293.143	81.7571
937	293.257	81.5395
938	293.669	81.3142
939	293.794	81.092
940	294.123	80.8687
941	294.327	80.6386
942	294.707	80.402
943	295.003	80.1678
944	295.182	79.9282
945	295.587	79.6855
946	295.851	79.4387
947	296.102	79.1908
948	296.251	78.9444
949	296.7	78.6926
950	296.983	78.4384
951	297.254	78.1857
952	297.539	77.9308
953	297.855	77.6771
954	298.083	77.4176
955	298.52	77.1562
956	298.634	76.894
957	298.993	76.6324
958	299.116	76.365
959	299.454	76.0907
960	299.747	75.8195
961	300.115	75.546
962	300.313	75.2627
963	300.512	74.9818
964	300.896	74.7049
965	301.09	74.423
966	301.45	74.1414
967	301.691	73.8577
968	302	73.5728
969	302.198	73.2845
970	302.488	72.9932
971	302.779	72.7004
972	302.983	72.4098
973	303.451	72.1139
974	303.642	71.8182
975	304.068	71.5284
976	304.178	71.2372
977	304.422	70.9387
978	304.691	70.649
979	305.116	70.355
980	305.432	70.0634
981	305.561	69.7649
982	305.87	69.4663
983	306.282	69.1655
984	306.354	68.865
985	306.713	68.5667
986	306.997	68.268
987	307.185	67.971
988	307.527	67.6792
989	307.902	67.3896
990	308.024	67.1034
991	308.424	66.8176
992	308.51	66.5323
993	308.812	66.2448
994	309.257	65.9621
995	309.539	65.6764
996	309.719	65.3953
997	309.985	65.1147
998	310.305	64.8334
999	310.521	64.5543
1000	310.679	64.2823
1001	311.05	64.0109
1002	311.242	63.7383
1003	311.536	63.4677
1004	311.722	63.2001
1005	312.105	62.938
1006	312.433	62.677
1007	312.708	62.416
1008	312.826	62.1572
1009	313.249	61.895
1010	313.322	61.6374
1011	313.736	61.3841
1012	313.926	61.1306
1013	314.348	60.8838
1014	314.373	60.6404
1015	314.944	60.4009
1016	315.08	60.1651
1017	315.408	59.9307
1018	315.616	59.6939
1019	315.868	59.4658
1020	316.103	59.2408
1021	316.38	59.0079
1022	316.737	58.7809
1023	316.945	58.5508
1024	317.199	58.3291
1025	317.315	58.1023
1026	317.707	57.8824
1027	317.977	57.6665
1028	318.184	57.4519
1029	318.549	57.2452
1030	318.775	57.0412
1031	319.193	56.8386
1032	319.301	56.6377
1033	319.509	56.4454
1034	320.005	56.2501
1035	320.206	56.0575
1036	320.409	55.8683
1037	320.733	55.6831
1038	321.068	55.4986
1039	321.325	55.3202
1040	321.619	55.14
1041	321.903	54.962
1042	322.063	54.7867
1043	322.452	54.6141
1044	322.694	54.4399
1045	322.824	54.2688
1046	323.06	54.1013
1047	323.488	53.9362
1048	323.652	53.7698
1049	324.001	53.6021
1050	324.298	53.442
1051	324.436	53.2808
1052	324.91	53.1258
1053	325.207	52.9742
1054	325.534	52.8316
1055	325.906	52.689
1056	326.032	52.5511
1057	326.389	52.4122
1058	326.598	52.2764
1059	326.945	52.1389
1060	327.389	52.0031
1061	327.566	51.8715
1062	327.888	51.7417
1063	328.182	51.6123
1064	328.413	51.4908
1065	328.866	51.3655
1066	329.144	51.2422
1067	329.33	51.1193
1068	329.832	50.9993
1069	330.2	50.879
1070	330.381	50.7588
1071	330.726	50.6424
1072	331.026	50.5238
1073	331.353	50.4077
1074	331.628	50.29
1075	332.018	50.1717
1076	332.359	50.055
1077	332.825	49.9359
1078	333.017	49.8198
1079	333.421	49.7019
1080	333.676	49.5862
1081	334.121	49.4738
1082	334.388	49.3621
1083	334.753	49.2462
1084	334.992	49.1348
1085	335.42	49.024
1086	335.645	48.9123
1087	335.944	48.8018
1088	336.362	48.6924
1089	336.709	48.5837
1090	337.114	48.4741
1091	337.395	48.3688
1092	337.691	48.259
1093	337.923	48.1476
1094	338.251	48.037
1095	338.53	47.9334
1096	338.722	47.8299
1097	339.029	47.724
1098	339.338	47.6202
1099	339.603	47.517
1100	339.842	47.4127
1101	340.14	47.3072
1102	340.392	47.2063
1103	340.686	47.1013
1104	340.917	46.9996
1105	341.218	46.8984
1106	341.509	46.7953
1107	341.875	46.6915
1108	342.119	46.5909
1109	342.384	46.487
1110	342.701	46.3845
1111	342.953	46.2789
1112	343.247	46.1739
1113	343.604	46.0706
1114	343.846	45.9667
1115	344.071	45.8637
1116	344.277	45.7599
1117	344.578	45.6592
1118	344.898	45.5536
1119	345.17	45.4481
1120	345.488	45.3411
1121	345.725	45.2297
1122	345.908	45.1151
1123	346.317	45.0084
1124	346.555	44.8994
1125	346.813	44.7943
1126	347.136	44.6905
1127	347.474	44.5835
1128	347.651	44.4795
1129	348.02	44.376
1130	348.244	44.2721
1131	348.473	44.1735
1132	348.82	44.0714
1133	349.08	43.969
1134	349.418	43.8639
1135	349.695	43.7622
1136	349.962	43.6599
1137	350.163	43.5553
1138	350.527	43.4507
1139	350.828	43.3443
1140	351.002	43.2399
1141	351.344	43.1361
1142	351.63	43.0284
1143	351.91	42.9244
1144	352.182	42.8206
1145	352.523	42.7145
1146	352.725	42.611
1147	353.174	42.5068
1148	353.348	42.4013
1149	353.575	42.2972
1150	353.918	42.1934
1151	354.189	42.0909
1152	354.356	41.992
1153	354.711	41.8909
1154	354.955	41.7915
1155	355.246	41.6893
1156	355.618	41.5869
1157	355.8	41.4897
1158	356.196	41.3867
1159	356.44	41.2826
1160	356.734	41.1816
1161	356.951	41.0822
1162	357.195	40.9848
1163	357.554	40.8876
1164	357.862	40.7892
1165	358.062	40.6875
1166	358.418	40.5921
1167	358.843	40.4922
1168	358.942	40.3954
1169	359.285	40.2958
1170	359.553	40.1957
1171	359.91	40.0944
1172	360.206	39.9875
1173	360.389	39.8835
1174	360.72	39.7791
1175	360.926	39.6785
1176	361.193	39.5688
1177	361.618	39.4619
1178	361.829	39.3541
1179	362.121	39.2453
1180	362.4	39.138
1181	362.752	39.0348
1182	363.004	38.9284
1183	363.339	38.8232
1184	363.627	38.7174
1185	363.935	38.6105
1186	364.195	38.5017
1187	364.426	38.3917
1188	364.843	38.28
1189	364.949	38.1653
1190	365.341	38.0535
1191	365.701	37.9428
1192	366.025	37.8329
1193	366.296	37.7211
1194	366.522	37.6076
1195	366.891	37.4948
1196	367.262	37.3838
1197	367.474	37.2656
1198	367.81	37.1439
1199	368.098	37.0253
1200	368.352	36.9088
1201	368.659	36.7847
1202	368.928	36.6599
1203	369.275	36.5355
1204	369.624	36.4079
1205	369.856	36.2757
1206	370.157	36.1441
1207	370.515	36.009
1208	370.823	35.872
1209	371.154	35.7352
1210	371.531	35.5935
1211	371.833	35.4443
1212	372.243	35.2979
1213	372.612	35.1447
1214	372.872	34.985
1215	373.133	34.8232
1216	373.594	34.6551
1217	374.054	34.471
1218	374.299	34.2844
1219	374.758	34.0933
1220	375.231	33.8918
1221	375.558	33.6818
1222	375.981	33.4631
1223	376.325	33.2414
1224	376.671	33.012
1225	377.16	32.778
1226	377.61	32.5361
1227	377.995	32.2824
1228	378.259	32.0235
1229	378.746	31.7626
1230	379.076	31.4945
1231	379.582	31.2201
1232	379.994	30.9398
1233	380.324	30.6486
1234	380.672	30.3534
1235	381.135	30.0538
1236	381.456	29.7545
1237	381.808	29.4535
1238	382.033	29.1525
1239	382.53	28.8492
1240	382.811	28.5446
1241	383.176	28.2383
1242	383.624	27.9249
1243	383.927	27.6179
1244	384.242	27.3069
1245	384.476	26.994
1246	384.722	26.6777
1247	385.164	26.3687
1248	385.343	26.0557
1249	385.573	25.7447
1250	385.893	25.4362
1251	386.134	25.1263
1252	386.414	24.8222
1253	386.571	24.5171
1254	386.867	24.2201
1255	387.131	23.9276
1256	387.309	23.6367
1257	387.561	23.3521
1258	387.889	23.0646
1259	388.038	22.784
1260	388.225	22.5086
1261	388.471	22.2328
1262	388.606	21.9663
1263	388.8	21.7066
1264	388.895	21.453
1265	388.995	21.2026
1266	389.088	20.9607
1267	389.313	20.7256
1268	389.564	20.4937
1269	389.595	20.2695
1270	389.752	20.0522
1271	389.964	19.8429
1272	390.146	19.6418
1273	390.208	19.4454
1274	390.323	19.2471
1275	390.538	19.0626
1276	390.685	18.8824
1277	390.78	18.7032
1278	390.93	18.53
1279	391.199	18.3656
1280	391.381	18.2006
1281	391.412	18.0451
1282	391.649	17.8907
1283	391.687	17.7436
1284	392.051	17.5987
1285	392.117	17.4582
1286	392.334	17.3182
1287	392.43	17.1824
1288	392.64	17.0519
1289	392.865	16.923
1290	393.082	16.7947
1291	393.255	16.6725
1292	393.472	16.5528
1293	393.704	16.4372
1294	393.834	16.3278
1295	394.001	16.218
1296	394.243	16.1139
1297	394.376	16.0159
1298	394.657	15.9148
1299	394.759	15.8223
1300	395.107	15.7271
1301	395.304	15.6349
1302	395.66	15.5459
1303	395.72	15.4595
1304	395.893	15.3769
1305	396.159	15.2972
1306	396.412	15.2146
1307	396.569	15.1343
1308	396.895	15.053
1309	397.156	14.9743
1310	397.286	14.8942
1311	397.615	14.8228
1312	397.834	14.7425
1313	397.996	14.6673
1314	398.176	14.5919
1315	398.411	14.5184
1316	398.643	14.4451
1317	398.828	14.3753
1318	399.099	14.3048
1319	399.365	14.2378
1320	399.62	14.172
1321	399.888	14.1059
1322	400.071	14.0398
1323	400.376	13.9782
1324	400.6	13.9161
1325	400.844	13.854
1326	401.097	13.7893
1327	401.428	13.7303
1328	401.586	13.6735
1329	401.831	13.6133
1330	402.135	13.551
1331	402.431	13.4885
1332	402.538	13.4303
1333	402.879	13.3757
1334	403.171	13.3237
1335	403.299	13.2683
1336	403.633	13.2103
1337	403.831	13.1563
1338	404.152	13.1058
1339	404.421	13.0554
1340	404.559	13.0022
1341	404.806	12.9504
1342	405.113	12.8983
1343	405.316	12.8491
1344	405.619	12.7958
1345	405.897	12.7462
1346	406.167	12.6949
1347	406.363	12.6472
1348	406.608	12.5987
1349	406.911	12.5472
1350	407.27	12.4981
1351	407.518	12.451
1352	407.77	12.4046
1353	408.098	12.3588
1354	408.303	12.3157
1355	408.633	12.274
1356	408.792	12.2292
1357	409.122	12.1853
1358	409.42	12.1432
1359	409.691	12.103
1360	409.919	12.0649
1361	410.195	12.0246
1362	410.577	11.9869
1363	410.708	11.9505
1364	411.041	11.9119
1365	411.225	11.8736
1366	411.511	11.8355
1367	411.673	11.7977
1368	412.052	11.7606
1369	412.334	11.7248
1370	412.565	11.687
1371	412.869	11.6466
1372	413.22	11.6094
1373	413.395	11.5754
1374	413.624	11.5365
1375	413.997	11.5007
1376	414.346	11.4697
1377	414.425	11.438
1378	414.717	11.401
1379	415	11.3704
1380	415.241	11.3365
1381	415.473	11.3065
1382	415.804	11.2758
1383	416.066	11.2506
1384	416.401	11.2213
1385	416.556	11.1978
1386	416.888	11.1709
1387	417.192	11.143
1388	417.372	11.1193
1389	417.633	11.0891
1390	418.006	11.0581
1391	418.17	11.03
1392	418.513	11.0022
1393	418.798	10.9735
1394	419.07	10.9504
1395	419.265	10.924
1396	419.649	10.9031
1397	419.852	10.8766
1398	420.17	10.8522
1399	420.482	10.8332
1400	420.78	10.8088
1401	420.988	10.7842
1402	421.31	10.7581
1403	421.564	10.7364
1404	421.71	10.7162
1405	421.984	10.6918
1406	422.332	10.6695
1407	422.571	10.6471
1408	422.822	10.6267
1409	423.163	10.6082
1410	423.405	10.5896
1411	423.653	10.5696
1412	423.908	10.5471
1413	424.193	10.5222
1414	424.507	10.4996
1415	424.81	10.474
1416	425.071	10.4525
1417	425.312	10.4349
1418	425.57	10.413
1419	425.831	10.3956
1420	426.166	10.3792
1421	426.424	10.3596
1422	426.653	10.3408
1423	426.936	10.3183
1424	427.232	10.3
1425	427.548	10.2818
1426	427.754	10.2629
1427	428.011	10.2442
1428	428.363	10.2236
1429	428.638	10.2051
1430	428.888	10.1865
1431	429.159	10.1658
1432	429.502	10.1424
1433	429.664	10.1197
1434	429.917	10.0956
1435	430.28	10.0727
1436	430.535	10.048
1437	430.733	10.0215
1438	431.01	9.99522
1439	431.276	9.97131
1440	431.651	9.94752
1441	431.816	9.92412
1442	432.233	9.89793
1443	432.367	9.87575
1444	432.635	9.85538
1445	432.924	9.832
1446	433.155	9.8086
1447	433.472	9.78685
1448	433.819	9.7693
1449	434.127	9.74579
1450	434.322	9.72614
1451	434.564	9.708
1452	434.922	9.68705
1453	435.179	9.66652
1454	435.447	9.64478
1455	435.646	9.62532
1456	435.899	9.60354
1457	436.238	9.58058
1458	436.491	9.56263
1459	436.746	9.53763
1460	437.013	9.51947
1461	437.256	9.49818
1462	437.637	9.47832
1463	437.879	9.45951
1464	438.155	9.43912
1465	438.343	9.4213
1466	438.753	9.4041
1467	438.994	9.38836
1468	439.232	9.36904
1469	439.513	9.34932
1470	439.674	9.32515
1471	440.093	9.30719
1472	440.284	9.28714
1473	440.533	9.26857
1474	440.856	9.24876
1475	441.098	9.23456
1476	441.377	9.21866
1477	441.662	9.20682
1478	441.903	9.19188
1479	442.271	9.17797
1480	442.479	9.1628
1481	442.787	9.14714
1482	442.957	9.13099
1483	443.33	9.11372
1484	443.603	9.09333
1485	443.85	9.07327
1486	444.141	9.05109
1487	444.338	9.03109
1488	444.654	9.0134
1489	444.923	8.99344
1490	445.241	8.97351
1491	445.538	8.95457
1492	445.747	8.93619
1493	446.243	8.91939
1494	446.302	8.90191
1495	446.605	8.88312
1496	446.951	8.86921
1497	447.251	8.85855
1498	447.436	8.84745
1499	447.791	8.83469
1500	448.042	8.82205
1501	448.256	8.80888
1502	448.516	8.79565
1503	448.8	8.78512
1504	449.131	8.77308
1505	449.343	8.75963
1506	449.609	8.74474
1507	449.898	8.73464
1508	450.195	8.72011
1509	450.517	8.70461
1510	450.712	8.69053
1511	451.037	8.6773
1512	451.276	8.65898
1513	451.587	8.64589
1514	451.805	8.63508
1515	452.035	8.62512
1516	452.366	8.61308
1517	452.604	8.59832
1518	452.881	8.58486
1519	453.13	8.57516
1520	453.398	8.56257
1521	453.684	8.55642
1522	453.917	8.5476
1523	454.156	8.53836
1524	454.532	8.52423
1525	454.734	8.51526
1526	455.02	8.50211
1527	455.304	8.48897
1528	455.632	8.47774
1529	455.87	8.46587
1530	456.163	8.46
1531	456.402	8.45342
1532	456.72	8.44626
1533	456.974	8.43714
1534	457.138	8.43238
1535	457.482	8.4266
1536	457.884	8.41914
1537	457.987	8.41292
1538	458.377	8.40828
1539	458.623	8.40075
1540	458.869	8.39249
1541	459.137	8.38442
1542	459.377	8.37565
1543	459.752	8.36513
1544	459.981	8.35777
1545	460.24	8.35406
1546	460.487	8.34991
1547	460.791	8.3454
1548	461.065	8.34298
1549	461.34	8.33416
1550	461.614	8.32894
1551	461.872	8.32075
1552	462.192	8.31623
1553	462.459	8.31639
1554	462.745	8.31
1555	463.038	8.30368
1556	463.288	8.29672
1557	463.49	8.29672
1558	463.838	8.29257
1559	464.149	8.28334
1560	464.354	8.27609
1561	464.576	8.27087
1562	464.954	8.26694
1563	465.186	8.26133
1564	465.417	8.25565
1565	465.685	8.2514
1566	465.955	8.24572
1567	466.253	8.23746
1568	466.546	8.23398
1569	466.825	8.22769
1570	467.02	8.22067
1571	467.319	8.21622
1572	467.605	8.21071
1573	467.985	8.2033
1574	468.163	8.19889
1575	468.536	8.20045
1576	468.658	8.19489
1577	469.005	8.19071
1578	469.249	8.18416
1579	469.467	8.17326
1580	469.707	8.16335
1581	470.03	8.15552
1582	470.294	8.15079
1583	470.7	8.14333
1584	470.892	8.13682
1585	471.155	8.13181
1586	471.416	8.12746
1587	471.691	8.11896
1588	471.957	8.10979
1589	472.215	8.10229
1590	472.557	8.09559
1591	472.805	8.08946
1592	472.977	8.08037
1593	473.314	8.07297
1594	473.595	8.06776
1595	473.848	8.06412
1596	474.12	8.05905
1597	474.354	8.06
1598	474.704	8.06
1599	474.92	8.0576
1600	475.28	8.05302
1601	475.5	8.05495
1602	475.704	8.05395
1603	476.103	8.05544
1604	476.281	8.05599
1605	476.631	8.05678
1606	476.915	8.05534
1607	477.192	8.05478
1608	477.418	8.05562
1609	477.684	8.05804
1610	478.034	8.05678
1611	478.293	8.05464
1612	478.539	8.05261
1613	478.795	8.04861
1614	479.125	8.04492
1615	479.344	8.04088
1616	479.643	8.03893
1617	479.903	8.03951
1618	480.183	8.04
1619	480.472	8.03591
1620	480.687	8.02778
1621	480.957	8.02402
1622	481.278	8.01931
1623	481.566	8.01383
1624	481.766	8.00936
1625	482.167	8.00649
1626	482.371	7.99916
1627	482.649	7.99209
1628	482.93	7.98926
1629	483.222	7.98164
1630	483.396	7.97146
1631	483.82	7.96749
1632	483.991	7.96297
1633	484.323	7.95631
1634	484.604	7.94734
1635	484.871	7.93847
1636	485.075	7.93095
1637	485.485	7.9194
1638	485.584	7.91053
1639	485.916	7.90022
1640	486.226	7.88724
1641	486.429	7.87884
1642	486.799	7.87091
1643	487.003	7.86379
1644	487.275	7.85641
1645	487.653	7.84702
1646	487.855	7.84111
1647	488.131	7.83624
1648	488.475	7.83307
1649	488.69	7.82828
1650	488.92	7.82498
1651	489.147	7.81853
1652	489.505	7.8105
1653	489.703	7.80361
1654	490.055	7.79572
1655	490.205	7.79242
1656	490.515	7.78988
1657	490.809	7.7891
1658	491.092	7.7891
1659	491.341	7.78803
1660	491.662	7.78662
1661	491.888	7.78282
1662	492.169	7.77992
1663	492.432	7.77754
1664	492.729	7.77243
1665	492.95	7.77087
1666	493.331	7.77292
1667	493.541	7.7745
1668	493.77	7.77184
1669	494.041	7.7714
1670	494.385	7.76786
1671	494.668	7.765
1672	494.848	7.76402
1673	495.172	7.76748
1674	495.52	7.76348
1675	495.683	7.75564
1676	496.066	7.74893
1677	496.19	7.74358
1678	496.554	7.74236
1679	496.764	7.7396
1680	497.096	7.73141
1681	497.345	7.72932
1682	497.61	7.73014
1683	497.928	7.72767
1684	498.176	7.7256
1685	498.433	7.72772
1686	498.65	7.72779
1687	498.973	7.72726
1688	499.279	7.7296
1689	499.485	7.72686
1690	499.91	7.72025
1691	500.077	7.71376
1692	500.37	7.70945
1693	500.542	7.70905
1694	500.872	7.7099
1695	501.201	7.71113
1696	501.402	7.70813
1697	501.646	7.70165
1698	501.964	7.70024
1699	502.164	7.70082
1700	502.53	7.69607
1701	502.742	7.69168
1702	503.023	7.68708
1703	503.296	7.68036
1704	503.57	7.67532
1705	503.872	7.67231
1706	504.1	7.66671
1707	504.443	7.65944
1708	504.693	7.65994
1709	504.92	7.65761
1710	505.188	7.65127
1711	505.389	7.64635
1712	505.874	7.64012
1713	506.048	7.63698
1714	506.223	7.62847
1715	506.525	7.6225
1716	506.856	7.61321
1717	507.086	7.60811
1718	507.399	7.60275
1719	507.62	7.59502
1720	507.924	7.58976
1721	508.216	7.5834
1722	508.472	7.5766
1723	508.81	7.57204
1724	509.028	7.56963
1725	509.34	7.56051
1726	509.529	7.55345
1727	509.823	7.54843
1728	510.069	7.54937
1729	510.374	7.54716
1730	510.658	7.54376
1731	510.953	7.53891
1732	511.277	7.53638
1733	511.466	7.53422
1734	511.678	7.53324
1735	512.014	7.53133
1736	512.26	7.53166
1737	512.509	7.5271
1738	512.802	7.52437
1739	513.089	7.52266
1740	513.286	7.5232
1741	513.596	7.52506
1742	513.961	7.52327
1743	514.161	7.52389
1744	514.445	7.52541
1745	514.7	7.52449
1746	514.969	7.52503
1747	515.309	7.5204
1748	515.531	7.51397
1749	515.716	7.50956
1750	516.041	7.50341
1751	516.336	7.49785
1752	516.554	7.49053
1753	516.801	7.48414
1754	517.193	7.47707
1755	517.406	7.46735
1756	517.658	7.46009
1757	517.933	7.45327
1758	518.221	7.44745
1759	518.475	7.4412
1760	518.812	7.43377
1761	518.989	7.42392
1762	519.274	7.41084
1763	519.564	7.3987
1764	519.896	7.38719
1765	520.161	7.38025
1766	520.479	7.37333
1767	520.702	7.3637
1768	520.948	7.3585
1769	521.265	7.34915
1770	521.453	7.33774
1771	521.708	7.32777
1772	522.003	7.32148
1773	522.351	7.31451
1774	522.568	7.30956
1775	522.855	7.30568
1776	523.035	7.29723
1777	523.363	7.28692
1778	523.653	7.28321
1779	523.858	7.27574
1780	524.179	7.26557
1781	524.45	7.25217
1782	524.78	7.2409
1783	524.972	7.22782
1784	525.198	7.21401
1785	525.571	7.20117
1786	525.816	7.19082
1787	526.073	7.18287
1788	526.352	7.1785
1789	526.633	7.17346
1790	526.894	7.17111
1791	527.237	7.1652
1792	527.428	7.16567
1793	527.622	7.16558
1794	528.008	7.16417
1795	528.274	7.15979
1796	528.529	7.15681
1797	528.745	7.15643
1798	529.11	7.15558
1799	529.362	7.15684
1800	529.709	7.15555
1801	529.924	7.15048
1802	530.141	7.14619
1803	530.463	7.1444
1804	530.662	7.1449
1805	530.997	7.14302
1806	531.285	7.13971
1807	531.531	7.1407
1808	531.791	7.13793
1809	532.133	7.13193
1810	532.325	7.13072
1811	532.591	7.13456
1812	532.932	7.13566
1813	533.117	7.1354
1814	533.453	7.13502
1815	533.737	7.13043
1816	534.034	7.12998
1817	534.26	7.12773
1818	534.527	7.12961
1819	534.816	7.13237
1820	534.991	7.13188
1821	535.416	7.13066
1822	535.626	7.12893
1823	535.86	7.12674
1824	536.158	7.12674
1825	536.41	7.12574
1826	536.654	7.12707
1827	536.945	7.12652
1828	537.193	7.12712
1829	537.468	7.12534
1830	537.771	7.12441
1831	537.986	7.12042
1832	538.328	7.12008
1833	538.539	7.1169
1834	538.847	7.10887
1835	539.073	7.10358
1836	539.401	7.09865
1837	539.665	7.08995
1838	539.914	7.08971
1839	540.225	7.08374
1840	540.42	7.07245
1841	540.792	7.06649
1842	541.082	7.05982
1843	541.315	7.05435
1844	541.56	7.04966
1845	541.844	7.04701
1846	542.141	7.03834
1847	542.443	7.03053
1848	542.688	7.02407
1849	542.945	7.01895
1850	543.185	7.00978
1851	543.494	7.00643
1852	543.808	7.00378
1853	544.004	7.00005
1854	544.347	6.99429
1855	544.552	6.99325
1856	544.799	6.9919
1857	545.13	6.99048
1858	545.434	6.99256
1859	545.62	6.99313
1860	545.911	6.98925
1861	546.138	6.9908
1862	546.477	6.98938
1863	546.667	6.98993
1864	546.972	6.98591
1865	547.21	6.98667
1866	547.556	6.98589
1867	547.776	6.98413
1868	548.024	6.98376
1869	548.309	6.98358
1870	548.612	6.98277
1871	548.844	6.98208
1872	549.161	6.98366
1873	549.386	6.9856
1874	549.668	6.9847
1875	549.994	6.98357
1876	550.246	6.98349
1877	550.476	6.98377
1878	550.802	6.98603
1879	551.028	6.98626
1880	551.34	6.98459
1881	551.615	6.98299
1882	551.857	6.98046
1883	552.109	6.98106
1884	552.362	6.98066
1885	552.593	6.97775
1886	552.976	6.97806
1887	553.23	6.97902
1888	553.469	6.97825
1889	553.718	6.97732
1890	554.007	6.9782
1891	554.291	6.97798
1892	554.58	6.97812
1893	554.813	6.97559
1894	555.151	6.97542
1895	555.312	6.97456
1896	555.609	6.97342
1897	555.886	6.97205
1898	556.169	6.97009
1899	556.391	6.96842
1900	556.627	6.96763
1901	557.003	6.96755
1902	557.252	6.96914
1903	557.548	6.9718
1904	557.768	6.97134
1905	557.993	6.96862
1906	558.29	6.9699
1907	558.619	6.97059
1908	558.919	6.97041
1909	559.146	6.97041
1910	559.47	6.96955
1911	559.698	6.96579
1912	559.953	6.96536
1913	560.26	6.96574
1914	560.546	6.96113
1915	560.795	6.95428
1916	561.126	6.9491
1917	561.37	6.94802
1918	561.706	6.9461
1919	561.863	6.93925
1920	562.175	6.9304
1921	562.442	6.92305
1922	562.757	6.91869
1923	562.965	6.91661
1924	563.35	6.91835
1925	563.542	6.91477
1926	563.81	6.90888
1927	564.057	6.90763
1928	564.368	6.90867
1929	564.676	6.90832
1930	564.808	6.90751
1931	565.174	6.90296
1932	565.394	6.90094
1933	565.695	6.89547
1934	566.031	6.89356
1935	566.244	6.89309
1936	566.434	6.88965
1937	566.833	6.88926
1938	566.987	6.88775
1939	567.29	6.88992
1940	567.548	6.89033
1941	567.847	6.88889
1942	568.082	6.88909
1943	568.359	6.88992
1944	568.593	6.89305
1945	568.782	6.89559
1946	569.134	6.89634
1947	569.38	6.89555
1948	569.726	6.89709
1949	569.916	6.89509
1950	570.192	6.88815
1951	570.455	6.88273
1952	570.734	6.87727
1953	570.97	6.87354
1954	571.338	6.87377
1955	571.628	6.87291
1956	571.877	6.86818
1957	572.076	6.86553
1958	572.372	6.85898
1959	572.691	6.85101
1960	572.87	6.84745
1961	573.242	6.84603
1962	573.403	6.84601
1963	573.783	6.84558
1964	573.988	6.845
1965	574.209	6.84506
1966	574.517	6.84304
1967	574.864	6.84105
1968	575.095	6.84191
1969	575.273	6.84304
1970	575.608	6.8424
1971	575.95	6.84122
1972	576.148	6.84263
1973	576.351	6.84454
1974	576.75	6.84396
1975	576.99	6.84082
1976	577.251	6.84342
1977	577.522	6.84189
1978	577.833	6.84442
1979	578.121	6.84194
1980	578.34	6.84171
1981	578.641	6.83958
1982	578.874	6.83822
1983	579.126	6.83891
1984	579.403	6.83997
1985	579.721	6.83862
1986	579.949	6.83816
1987	580.214	6.83756
1988	580.48	6.83744
1989	580.719	6.83706
1990	581.1	6.83812
1991	581.241	6.83453
1992	581.559	6.83389
1993	581.811	6.8332
1994	582.088	6.83184
1995	582.351	6.83109
1996	582.706	6.82829
[truncated: 1,570 more rows]
