# Supplementary material for: Green and efficient three-component synthesis of 4H-pyran catalysed by CuFe2O4@starch as a magnetically recyclable bionanocatalyst
Source: R Soc Open Sci. 2020 Jul 1;7(7):200385. doi: 10.1098/rsos.200385 (PMC7428224; doi:10.1098/rsos.200385)
Supplement: Prof A.Maleki_Figure 8_ESM [file rsos200385supp11.xlsx]

## Sheet: Sheet1
1	96
2	93
3	93
4	92
5	90
6	89
